# Supplementary material for: Identification of a molecular resistor that controls UCP1-independent Ca2+ cycling thermogenesis in adipose tissue
Source: Cell Metab. 2025 Jun 3;37(6):1311–1325.e9. doi: 10.1016/j.cmet.2025.03.009 (PMC12137002; doi:10.1016/j.cmet.2025.03.009)
Supplement: Table S1. Genes upregulated selectively in the inguinal WAT of DKO mice [file mmc2.xlsx]

## Sheet: Table
gene	a.value	m.value	p.value	q.value	estimatedDEG
H1foo	1.15483	3.59064	3.15419e-07	4.13621e-05	1
Iigp1	8.78667	1.51095	1.36404e-06	0.000139662	1
P2rx5	6.19789	1.42897	2.68489e-06	0.000244754	1
Slc22a23	8.28574	1.0421	3.70885e-06	0.000319117	1
Bag2	5.24633	1.40573	4.30867e-06	0.000361221	1
Apol11b	2.12347	2.35185	6.50632e-06	0.00049781	1
E330011O21Rik	4.24262	2.11672	7.90669e-06	0.000577907	1
Hist1h1d	8.4759	1.54692	9.98148e-06	0.000698334	1
Gm9923	0.345017	4.19245	1.14845e-05	0.000783373	1
Tuba8	5.71118	1.73061	1.3122e-05	0.000869667	1
Tctex1d4	2.55505	2.15853	1.33042e-05	0.000880556	1
Gm11114	1.26914	2.80467	1.33801e-05	0.000882006	1
Colgalt2	4.84201	1.27908	1.44323e-05	0.000938749	1
Olfr735	3.67808	1.78855	1.72512e-05	0.0010917	1
Olfr1393	2.55408	1.95317	1.83377e-05	0.00114714	1
Rho	1.57162	2.5014	1.95182e-05	0.00120409	1
Gm37600	2.95847	1.738	2.05145e-05	0.0012545	1
Cbx4	7.50567	1.02417	2.06642e-05	0.00126209	1
Lyrm7	5.01629	1.49947	2.239e-05	0.00133137	1
Gm35060	2.48427	2.20897	2.23958e-05	0.00133137	1
Fam117a	7.96191	1.05075	2.38802e-05	0.00140429	1
Hba-a1	10.0289	0.862556	2.70355e-05	0.00154178	1
Lpin2	8.43286	0.839645	2.89456e-05	0.00162681	1
Tuba4a	7.78601	0.967016	2.93757e-05	0.00164276	1
Fam71a	0.17853	3.85948	3.54398e-05	0.00190791	1
Vwce	1.71774	2.3645	3.94321e-05	0.00207278	1
Pgpep1	7.38181	0.876955	4.11618e-05	0.00213623	1
Scgb1b30	-0.194613	4.66788	4.43617e-05	0.00226162	1
Gm11738	1.71562	2.38841	4.53264e-05	0.00229885	1
Ptges	8.3978	1.07902	5.10547e-05	0.00253345	1
Slmapos2	2.54907	1.80618	5.44628e-05	0.00267107	1
Gm23804	1.05206	2.88363	5.49651e-05	0.00269033	1
Lif	4.99597	1.27353	6.62206e-05	0.00308471	1
Hpdl	3.52276	2.0467	6.82086e-05	0.0031529	1
Map2k3os	3.42929	1.4847	7.06118e-05	0.00323877	1
Pld6	4.00736	1.44328	7.52591e-05	0.0034176	1
Dhrs11	6.62322	0.853713	7.59202e-05	0.00344443	1
Gm47128	1.21	2.57446	7.64516e-05	0.00346213	1
Gm12526	3.46069	1.61008	8.1536e-05	0.00364859	1
Hk1	8.60818	0.841953	9.37284e-05	0.00408747	1
Sema4b	9.04479	0.812936	9.93348e-05	0.00430369	1
Phlda3	9.26447	1.38211	0.000105519	0.00451577	1
Gm48832	5.25728	1.42252	0.000112583	0.00476404	1
Gem	6.85042	0.811677	0.000114759	0.00481869	1
Hdhd3	4.50723	1.23236	0.00012215	0.00506828	1
Gm39464	2.43631	1.87551	0.000122862	0.00508764	1
Fbp2	4.42089	1.52324	0.000124507	0.00514001	1
Gm23823	3.54742	1.84641	0.000125246	0.00516181	1
Nr6a1	6.67847	0.936855	0.000132208	0.00538988	1
1700001K19Rik	4.14297	1.1015	0.000141021	0.00565978	1
Speg	6.90876	0.858772	0.000144667	0.00576419	1
Lrrfip1	9.4186	0.849472	0.00014954	0.0059337	1
Hoxb9	3.23201	1.48957	0.000151163	0.00597875	1
Fam71f2	2.94702	1.81251	0.000159368	0.00624283	1
Prkag2	8.7505	0.765935	0.000161762	0.00630639	1
Tigd3	2.53084	1.62825	0.000162713	0.00633845	1
Gm27702	2.61679	1.90027	0.000166272	0.00645655	1
Irgm2	7.81379	0.910289	0.000170165	0.00658169	1
1700030C14Rik	0.213862	3.93014	0.000171851	0.00661557	1
Abra	3.83844	2.09971	0.000187883	0.00706261	1
Gm7160	5.38894	0.942381	0.00019524	0.00726449	1
Fetub	0.833567	2.9994	0.000209207	0.00769141	1
Chd4	11.3411	0.53953	0.000215576	0.00787834	1
Plekhh3	6.4462	1.02427	0.000242293	0.00869278	1
Fam69b	5.71273	0.959826	0.000248905	0.00887802	1
Gck	2.61331	2.58904	0.000255845	0.00908591	1
Col27a1	7.22692	0.954849	0.000259489	0.00918873	1
Gm37660	4.923	1.02439	0.00026384	0.00928686	1
Gm15179	1.31908	2.70094	0.000270581	0.00946787	1
Mir6236	4.70455	2.97356	0.000275364	0.00955766	1
Hba-a2	7.71281	0.911224	0.000280806	0.00966393	1
Gm43072	4.598	1.79606	0.000292191	0.00997926	1
mt-Ts2	3.7903	1.77845	0.000311313	0.0104433	1
Lrrc39	7.77785	0.908638	0.000313762	0.010511	1
Sox5os2	4.16598	1.18554	0.00032212	0.0107251	1
Kap	2.8917	4.5556	0.000323415	0.0107536	1
Rmdn3	8.61325	0.866048	0.000325719	0.0108156	1
Sgtb	6.48423	0.86172	0.000330719	0.0109298	1
Acot12	1.27946	3.31038	0.000342654	0.0112334	1
1700025N21Rik	3.59533	1.42667	0.000346354	0.0113244	1
Gm16218	4.04477	1.09576	0.000349548	0.0113984	1
Abhd1	5.23785	1.5439	0.000355221	0.0115038	1
Tpm1	9.84252	1.00501	0.000371076	0.0118638	1
Sirt3	7.70141	0.839402	0.000382401	0.0121703	1
Mknk2	12.4167	0.597623	0.000384259	0.0122046	1
Slc2a4	10.5846	0.786577	0.000386575	0.0122555	1
Cbr3	5.36051	1.05789	0.000390605	0.0123672	1
Gsto2	4.62422	0.964905	0.000401254	0.0125829	1
Plcd3	6.35707	0.785848	0.000412006	0.0128299	1
Hephl1	5.38153	2.58105	0.000413933	0.0128487	1
1700123O21Rik	-3.68797	4.22765	0.000443729	0.0135759	1
A930036K24Rik	1.10581	2.48726	0.000452936	0.0137461	1
Gm45716	8.15163	0.780142	0.000456516	0.0138271	1
Gm13910	5.44662	1.50988	0.000459531	0.0139032	1
Gm15907	4.61935	1.17428	0.000459812	0.0139032	1
Hapln4	3.01444	2.412	0.000475592	0.0142582	1
Fbxo45	8.2544	0.773656	0.000497464	0.0147418	1
Nol4l	6.11776	0.856705	0.000507666	0.0149875	1
Gm11210	2.82349	1.51349	0.000509127	0.0150148	1
Fam53b	9.52748	0.640556	0.000520046	0.0152451	1
Mettl7b	4.02384	1.15397	0.000523274	0.0153215	1
Gm45869	2.67938	1.55224	0.000530767	0.0154395	1
Gm25549	3.55963	1.20943	0.000550858	0.0159013	1
B430212C06Rik	6.40385	1.18848	0.000551518	0.015911	1
Gm35028	1.42279	2.20154	0.000564639	0.0162227	1
Ak1	7.32292	1.16759	0.000571336	0.0163767	1
Mir28a	2.6686	1.71272	0.000588605	0.0167932	1
Platr1	2.46634	1.63187	0.000621016	0.0174639	1
Gm45805	0.861468	3.11761	0.000622351	0.0174914	1
Rap1gap	4.76309	1.34065	0.000622845	0.0174953	1
Fn3k	3.71565	1.51324	0.00062326	0.0174969	1
Gm6211	3.94204	1.12672	0.000624706	0.0175275	1
Jph2	6.26193	1.22795	0.000628728	0.0175926	1
Sybu	6.18427	0.891254	0.000629179	0.0175926	1
Mcur1	10.5521	0.668567	0.000637076	0.0177729	1
Gm7678	1.01509	2.62685	0.000658711	0.0182306	1
Mir133a-1	2.84735	1.36809	0.00067679	0.0185537	1
Cpt2	10.7241	0.919269	0.000698732	0.0189539	1
Bhlhe40	7.6926	0.697058	0.000699505	0.0189644	1
Pkm	11.8229	0.988562	0.000720897	0.0194155	1
Gm24270	4.07845	3.09387	0.00072583	0.0194522	1
Cisd3	8.14238	1.03248	0.000730902	0.0195403	1
Nr1i2	1.19999	2.51747	0.000742418	0.0197351	1
Hopx	5.30202	0.924486	0.000750571	0.0198764	1
Hadh	11.6251	0.862149	0.000760171	0.0200872	1
Fosb	5.38888	1.05126	0.000770254	0.0202998	1
Iffo2	7.93068	0.639354	0.000774538	0.0203414	1
Pcyt2	8.06165	0.896026	0.000794432	0.0206619	1
Lrrc75aos2	3.9949	1.03121	0.000808829	0.0209562	1
Ttc39a	5.86936	0.758571	0.000811982	0.0209978	1
Pkdrej	2.93572	1.5783	0.000859615	0.0219807	1
Ntrk3	9.34407	1.24731	0.000872185	0.0221854	1
Gm13535	4.18356	1.22805	0.000891231	0.0225532	1
Nr3c1	10.9071	0.519954	0.000903262	0.0227644	1
Ryr2	8.03415	0.699343	0.000912744	0.022968	1
Dlc1	12.4009	0.627376	0.000934008	0.0233593	1
Zfp36l2	11.1996	0.691987	0.000948043	0.02359	1
Cyp4a14	2.21796	2.23662	0.000949771	0.023621	1
Gm27928	4.42182	1.05825	0.000952455	0.0236398	1
Acsm2	0.907527	5.2647	0.000964089	0.0238321	1
Id4	3.92378	1.12383	0.000976207	0.0241073	1
Gm22973	3.57511	1.34877	0.000995654	0.0245012	1
Sfxn5	8.60044	0.762229	0.00100155	0.0246215	1
Lgr6	4.68187	2.73758	0.00100991	0.0247604	1
Gm10570	0.437364	2.95957	0.00101759	0.0249036	1
Epb41	10.4186	0.533427	0.00103546	0.0252401	1
Car14	4.56411	1.00231	0.00103636	0.0252462	1
Lypd5	0.734239	2.58922	0.00104215	0.0253417	1
Gm17098	0.657308	2.61769	0.00105688	0.0256114	1
Gm12043	1.20118	2.20901	0.00105696	0.0256114	1
Gm7785	2.71621	1.40216	0.00106128	0.0256907	1
Gm26548	2.73297	1.53211	0.00106296	0.0256934	1
Sdha	12.0411	0.802006	0.00107919	0.0259959	1
Cyb5b	11.2747	0.836519	0.00108199	0.0260251	1
Dlat	11.0467	0.97422	0.00108946	0.0261151	1
Abi3	6.489	0.989229	0.00110308	0.0264029	1
Zfp217	9.23393	0.620782	0.00117835	0.0278645	1
Slc25a22	9.40681	0.677252	0.00119162	0.028097	1
Map2k3	8.76072	0.602052	0.00119678	0.028178	1
Spsb2	5.43301	0.78995	0.00120271	0.0282365	1
Pnpla3	10.3536	1.17704	0.00120998	0.0283431	1
Agpat2	11.374	0.994209	0.00121543	0.0284126	1
Macrod1	7.22452	0.717732	0.00123464	0.02871	1
Mdh2	11.2862	0.760656	0.00123897	0.0287436	1
Hcar2	8.64693	0.904309	0.00126432	0.0291524	1
Gm20471	4.88036	0.925829	0.00128348	0.0295248	1
mt-Tr	4.44508	1.40247	0.00130969	0.0299451	1
Ndufa10	10.6486	0.834491	0.00131175	0.0299783	1
Ccin	1.26737	2.74458	0.00131996	0.0301519	1
Gsk3b	10.6317	0.511927	0.00132534	0.0302465	1
Slc4a1	4.12778	1.38478	0.00132796	0.0302922	1
Rapgef5	8.13813	0.703058	0.00135007	0.0305691	1
6430571L13Rik	2.20973	1.78287	0.00136167	0.0307891	1
Tcl1	-3.68797	3.87876	0.00137016	0.030946	1
Esrra	7.85779	0.861912	0.00138143	0.0311211	1
Gabbr2	2.6931	1.94652	0.00139185	0.0312841	1
Fam217b	6.52208	0.91077	0.00139501	0.0313408	1
Lrpprc	9.73398	0.685222	0.00141153	0.0316106	1
Mir6392	1.7687	2.4426	0.00143165	0.0319154	1
Sgsm2	7.63017	0.576134	0.0014431	0.0320834	1
Hspe1	8.56651	0.68306	0.00144489	0.0320939	1
Adra1a	8.71536	1.3481	0.00144983	0.032189	1
4930402F06Rik	-3.68797	4.13853	0.0014508	0.032196	1
Gyg	9.4118	0.691526	0.00147306	0.0325281	1
Gss	7.60222	0.655856	0.00148964	0.0328055	1
Selenov	-3.68797	3.61794	0.00149761	0.0329367	1
Sc5d	9.41107	0.806473	0.0014995	0.0329635	1
Olfr1392	1.01267	2.19145	0.00150098	0.0329812	1
Rab3a	6.15592	0.780104	0.0015047	0.0330173	1
Mkln1os	5.578	0.908992	0.00150843	0.033056	1
9430025C20Rik	4.65524	1.00133	0.00150917	0.0330575	1
Utp4	8.60268	0.551614	0.0015409	0.0335727	1
Pcyt1a	9.48862	0.579187	0.0015604	0.0339221	1
Pla2g15	8.20315	0.588639	0.00157171	0.0340924	1
Npr3	12.3992	0.811426	0.00159049	0.0343782	1
Gm25135	4.71701	1.02776	0.00159232	0.0344025	1
Gm23935	10.4453	0.922185	0.00160838	0.0346275	1
Usp32	9.81057	0.491695	0.0016098	0.0346428	1
Adtrp	7.23377	1.2145	0.00161343	0.0346905	1
Decr1	10.9571	0.831424	0.00161689	0.0347343	1
Cryz	6.75834	0.915171	0.00162131	0.0348142	1
Idh1	10.716	0.668815	0.00164156	0.0351445	1
Adrb1	6.03538	1.18198	0.00164143	0.0351445	1
Tmem182	9.11285	0.70601	0.00165997	0.0354734	1
Fam241a	6.43481	0.841066	0.00166329	0.035498	1
Slc5a6	9.02693	0.728755	0.00168996	0.0358798	1
Rundc3a	4.241	1.21784	0.00169483	0.0359677	1
5033426O07Rik	-3.68797	3.75764	0.00170895	0.0361889	1
Cdr2	8.11637	0.69385	0.00172355	0.036451	1
Srl	7.56435	0.990253	0.00173965	0.0366808	1
Kcnq4	6.91765	0.726244	0.00174367	0.0367291	1
5033430I15Rik	2.85138	1.51361	0.00174763	0.0367548	1
Cass4	5.4398	0.973583	0.00176497	0.0369919	1
Hdac5	9.09301	0.509894	0.0017685	0.0370342	1
Acads	10.1215	0.832559	0.00177313	0.0370996	1
Dhrs7	8.96758	0.889215	0.0017726	0.0370996	1
Mir7025	1.02547	2.28698	0.00177775	0.0371645	1
Prrg4	4.34809	0.975083	0.00180237	0.0375518	1
Fam222b	7.70046	0.54426	0.0018024	0.0375518	1
Pmm1	8.35451	0.868381	0.0018385	0.0381258	1
Mef2d	10.3704	0.491848	0.00184034	0.0381478	1
Uck1	8.91816	0.951132	0.00184218	0.0381698	1
Plekhm1	9.67741	0.492743	0.00185598	0.0383747	1
Ldb3	7.3673	1.25795	0.00186227	0.0384399	1
Ppp1r9b	10.3381	0.52623	0.00186175	0.0384399	1
Acat2	9.12459	0.833105	0.00187064	0.0385639	1
Gipc1	6.76657	0.611784	0.00189327	0.0388996	1
Rnf165	4.54636	0.959451	0.0019332	0.0396371	1
Syne1	10.9422	0.470148	0.0019441	0.0397774	1
Mir1960	3.59471	1.12835	0.00199486	0.0405791	1
Dgke	8.11271	0.675892	0.00199353	0.0405791	1
Gm22265	1.5512	2.46444	0.0020031	0.0406959	1
Hsdl2	10.8503	0.701387	0.00203305	0.04121	1
Gm43311	4.95899	1.1953	0.0020676	0.0417537	1
Crb2	2.87306	1.3314	0.00207493	0.0418604	1
Atp5a1	12.8077	0.72222	0.00209285	0.0421354	1
Cdkn2c	8.667	0.753412	0.00209498	0.0421411	1
Zfp957	1.12897	1.98565	0.00209571	0.0421411	1
Pde6a	3.04834	1.42767	0.00210059	0.0422219	1
Ucp1	10.3019	2.18468	0.00210838	0.0423075	1
Mnat1	7.2515	0.589951	0.00211898	0.042487	1
Gm22354	0.0487274	3.28327	0.00213067	0.0426517	1
Gm15541	2.25731	1.65814	0.00214356	0.0427873	1
Nfib	11.576	0.563425	0.00215373	0.042938	1
Ebf1	11.2448	0.491822	0.00217051	0.0431674	1
Lrcol1	-3.68797	3.94318	0.00217589	0.0432326	1
Pmp2	0.298673	2.75347	0.00219377	0.0434493	1
Fmo1	11.0269	0.612428	0.00221339	0.0437717	1
Gbx1	3.37657	1.07562	0.0022203	0.0438552	1
Acot13	7.52343	0.778233	0.0022251	0.0438969	1
Olfr732	2.25668	1.68945	0.00223025	0.0439809	1
Rnf24	8.35671	0.703928	0.00223775	0.0440001	1
Hsd17b13	1.21574	2.14203	0.00225414	0.0442208	1
Gm15833	-0.28249	4.72583	0.00225737	0.0442664	1
B9d1os	2.28255	1.53986	0.00226949	0.0444508	1
Itpka	3.96303	1.43129	0.00232423	0.0452396	1
Fgf11	6.37169	0.725428	0.00235311	0.0456692	1
Eno1	12.153	0.978699	0.00238461	0.0461278	1
Plxna4os3	0.871806	2.33455	0.00238478	0.0461278	1
Gm23533	-0.124279	3.21654	0.00238192	0.0461278	1
Adam30	1.3239	2.13458	0.00240644	0.0464286	1
Fh1	10.2285	0.774043	0.00241286	0.0464975	1
Ppp1r12b	9.69205	0.497741	0.00242913	0.0466529	1
Gm7334	2.45763	1.82783	0.00243044	0.0466529	1
Trim35	9.16185	0.480075	0.00243462	0.0466785	1
Prelid3a	3.83323	0.975799	0.00243575	0.0466818	1
Ciapin1	8.11525	0.733977	0.00244848	0.0468526	1
Gm26719	6.48518	0.705695	0.00245252	0.0468751	1
Itpr1	10.6359	0.585496	0.00252125	0.0478613	1
2310057M21Rik	7.95233	0.538622	0.0025793	0.048691	1
Gm13840	4.40079	0.961534	0.00258353	0.0487521	1
Prkci	9.38652	0.555887	0.00258908	0.0487631	1
Gm4890	4.10686	0.992587	0.00261874	0.0492082	1
Oacyl	-0.113796	3.23751	0.00265242	0.0497063	1
Gm10434	0.304971	2.88039	0.00265779	0.0497324	1
Acat1	11.0947	0.669388	0.00266592	0.0498465	1
