# Supplementary material for: Identification of a molecular resistor that controls UCP1-independent Ca2+ cycling thermogenesis in adipose tissue
Source: Cell Metab. 2025 Jun 3;37(6):1311–1325.e9. doi: 10.1016/j.cmet.2025.03.009 (PMC12137002; doi:10.1016/j.cmet.2025.03.009)
Supplement: Data S1. C4orf3 supplementary material [file mmc3.zip]

Archive with 7 entries (6 files):
- Source File_S1_02202025/
- Source File_S1_02202025/Uncropped Western Blots.pdf
- __MACOSX/Source File_S1_02202025/._Uncropped Western Blots.pdf
- Source File_S1_02202025/Source Data_Chris ALN02022025.xlsx
- __MACOSX/Source File_S1_02202025/._Source Data_Chris ALN02022025.xlsx
- Source File_S1_02202025/Full ITC graphs.pdf
- __MACOSX/Source File_S1_02202025/._Full ITC graphs.pdf
