# Supplementary material for: Identification of a molecular resistor that controls UCP1-independent Ca2+ cycling thermogenesis in adipose tissue
Source: Cell Metab. 2025 Jun 3;37(6):1311–1325.e9. doi: 10.1016/j.cmet.2025.03.009 (PMC12137002; doi:10.1016/j.cmet.2025.03.009)
Supplement: Data S1. C4orf3 supplementary material [file mmc3.zip › Source File_S1_02202025/Source Data_Chris ALN02022025.xlsx]

## Sheet: Figure 1B
Figure 1B				Heat discarded			Heat recorded
		heat (µJ/s)									heat (µJ/s)								Heat rate - µj/min/µg mitochondria
	time(s)	WT1	WT2	WT3	WT4		AVG	SEM		time (s)	UCP1KO 1	UCP1KO 2	UCP1KO 3	UCP1KO 4		AVG	SEM		Heat rates - WT	Heat rates - UCP1KO
	0	-1.00897e-11	7.47491e-12	3.41061e-12	1.25056e-11		3.32534e-12	4.84309e-12		0	5.51381e-12	2.18847e-12	-5.68434e-12	-4.68958e-12		-6.6791e-13	2.70356e-12		37.2528	14.0516
	1	0.000469824	-0.000959581	0.000945031	-0.00118375		-0.00018212	0.00052466		1	-0.000266554	-0.00106274	-0.00173364	4.28047e-06		-0.000764662	0.000394456		57.007	30.7874
	2	-0.033811	-0.0136635	-0.0318273	-0.0336819		-0.0282459	0.00488188		2	-0.00968565	-0.0235414	-0.0255409	-0.0205333		-0.0198253	0.00353307		39.1711	31.227
	3	-0.0496526	-0.0206634	-0.0493058	-0.0497279		-0.0423374	0.00722525		3	-0.0147986	-0.0360876	-0.0374718	-0.0290889		-0.0293617	0.00518948		40.353	30.8433
	4	-0.0662812	-0.0277544	-0.0672714	-0.0655959		-0.0567257	0.00966322		4	-0.0211485	-0.0501304	-0.0487396	-0.0393885		-0.0398518	0.00667502
	5	-0.0850628	-0.0357244	-0.0851389	-0.0836563		-0.0723956	0.0122285		5	-0.0220186	-0.0788979	-0.062623	-0.0645475		-0.0570217	0.0122195		43.446	26.7273
	6	-0.10839	-0.0472926	-0.103815	-0.1081		-0.0918996	0.0149057		6	0.0263573	-0.167781	-0.0970749	-0.154861		-0.09834	0.0443168		4.56525	4.22636
	7	-0.14191	-0.0630625	-0.12597	-0.142117		-0.118265	0.0187854		7	0.221629	-0.411941	-0.210297	-0.419269		-0.204969	0.150215
	8	-0.192729	-0.0745041	-0.152418	-0.182739		-0.150598	0.0267732		8	0.688244	-0.940053	-0.508272	-1.00277		-0.440714	0.392042
	9	-0.261774	-0.060806	-0.175804	-0.219265		-0.179412	0.0432552		9	1.52333	-1.86486	-1.11173	-2.02754		-0.8702	0.8224
	10	-0.336315	0.00734697	-0.177362	-0.237675		-0.186001	0.0722972		10	2.75565	-3.23685	-2.10569	-3.54146		-1.53209	1.46223
	11	-0.390083	0.158989	-0.129923	-0.226169		-0.146797	0.115209		11	4.34201	-5.0308	-3.50542	-5.5051		-2.42483	2.29559
	12	-0.391091	0.413442	-0.00609277	-0.178209		-0.0404878	0.170569		12	6.19541	-7.16659	-5.25765	-7.81783		-3.51167	3.28097
	13	-0.312935	0.776449	0.213096	-0.0939007		0.145677	0.236316		13	8.22167	-9.5441	-7.27112	-10.3619		-4.73887	4.36937
	14	-0.142329	1.24206	0.534311	0.0226854		0.414182	0.311286		14	10.3465	-12.0733	-9.45222	-13.038		-6.05426	5.51915
	15	0.120009	1.79871	0.953353	0.167729		0.759949	0.395461		15	12.5236	-14.6876	-11.7276	-15.7783		-7.41748	6.70187
	16	0.463695	2.43581	1.45917	0.34034		1.17475	0.489304		16	14.7207	-17.3368	-14.0477	-18.5335		-8.79932	7.89715
	17	0.875287	3.14585	2.03894	0.54283		1.65073	0.592652		17	16.8948	-19.9646	-16.3715	-21.2457		-10.1718	9.08097
	18	1.34441	3.92124	2.68133	0.778846		2.18146	0.703839		18	18.9745	-22.4906	-18.6438	-23.8283		-11.497	10.2165
	19	1.86599	4.74961	3.37634	1.04907		2.76025	0.819805		19	20.8618	-24.8076	-20.7831	-26.164		-12.7232	11.2532
	20	2.43689	5.61082	4.11349	1.34791		3.37728	0.9369		20	22.4488	-26.7974	-22.6854	-28.1229		-13.7893	12.1347
	21	3.05057	6.47641	4.87765	1.66331		4.01699	1.05132		21	23.6452	-28.3563	-24.2435	-29.5936		-14.637	12.8119
	22	3.69222	7.31223	5.64648	1.979		4.65749	1.15945		22	24.409	-29.4263	-25.3751	-30.5189		-15.2278	13.2585
	23	4.33708	8.08453	6.39185	2.27902		5.27312	1.25819		23	24.7698	-30.0205	-26.0523	-30.9244		-15.5569	13.4838
	24	4.95355	8.76913	7.08513	2.55389		5.84043	1.34519		24	24.8261	-30.2246	-26.3194	-30.9194		-15.6593	13.5331
	25	5.51228	9.35886	7.70423	2.80419		6.34489	1.41897		25	24.7011	-30.1639	-26.283	-30.6521		-15.5995	13.469
	26	5.99811	9.86275	8.24082	3.03869		6.78509	1.47891		26	24.4862	-29.949	-26.0634	-30.2445		-15.4427	13.3437
	27	6.41489	10.2982	8.70163	3.26749		7.17055	1.52565		27	24.2222	-29.645	-25.7454	-29.7617		-15.2325	13.1846
	28	6.77936	10.6813	9.10158	3.49596		7.51454	1.56088		28	23.9165	-29.2781	-25.3665	-29.224		-14.988	13.0005
	29	7.10934	11.0214	9.45597	3.72389		7.82764	1.58661		29	23.5718	-28.8598	-24.9362	-28.6374		-14.7154	12.7941
	30	7.41651	11.3218	9.77599	3.94766		8.11549	1.6046		30	23.2007	-28.4037	-24.4611	-28.0139		-14.4195	12.5714
	31	7.70525	11.5851	10.0686	4.16303		8.38048	1.61663		31	22.8231	-27.9282	-23.957	-27.3745		-14.1091	12.342
	32	7.97543	11.8166	10.3384	4.36746		8.62447	1.62457		32	22.4567	-27.4508	-23.4439	-26.7395		-13.7944	12.1152
	33	8.22551	12.0249	10.5888	4.56087		8.85002	1.63018		33	22.1101	-26.9823	-22.9363	-26.1194		-13.482	11.8959
	34	8.45459	12.2181	10.8215	4.74549		9.05993	1.63448		34	21.7836	-26.5257	-22.4391	-25.5139		-13.1738	11.6848
	35	8.6635	12.4018	11.0376	4.92467		9.25689	1.63762		35	21.4737	-26.0788	-21.9503	-24.9183		-12.8684	11.4803
	36	8.85438	12.5784	11.2379	5.10049		9.44279	1.63952		36	21.1778	-25.639	-21.4668	-24.3304		-12.5646	11.2812
	37	9.02885	12.748	11.4234	5.27215		9.61808	1.64036		37	20.8966	-25.2053	-20.9877	-23.7522		-12.2622	11.0875
	38	9.18666	12.9085	11.5954	5.43625		9.7817	1.64072		38	20.6318	-24.7771	-20.5141	-23.1877		-11.9618	10.9001
	39	9.32699	13.0581	11.7544	5.58877		9.93207	1.64123		39	20.3844	-24.3525	-20.0477	-22.6396		-11.6638	10.7193
	40	9.44974	13.1974	11.9005	5.72754		10.0688	1.64249		40	20.1548	-23.9292	-19.5889	-22.1075		-11.3677	10.5451
	41	9.55662	13.3299	12.0347	5.85331		10.1936	1.64493		41	19.9427	-23.5054	-19.1369	-21.589		-11.0722	10.3769
	42	9.65156	13.4598	12.1587	5.96975		10.3099	1.64849		42	19.7485	-23.0804	-18.6901	-21.0809		-10.7757	10.2142
	43	9.74007	13.5912	12.2746	6.08174		10.4219	1.65274		43	19.5732	-22.654	-18.246	-20.5799		-10.4767	10.057
	44	9.8269	13.7269	12.3845	6.19434		10.5332	1.6571		44	19.4165	-22.2255	-17.8018	-20.0837		-10.1736	9.90464
	45	9.915	13.8682	12.4906	6.31148		10.6463	1.66102		45	19.2774	-21.7938	-17.356	-19.5914		-9.86595	9.7566
	46	10.0059	14.014	12.594	6.43565		10.7624	1.66385		46	19.1553	-21.3576	-16.9098	-19.1021		-9.55355	9.61259
	47	10.1002	14.1619	12.6959	6.56764		10.8814	1.66515		47	19.0501	-20.9153	-16.4655	-18.6142		-9.23619	9.47244
	48	10.1986	14.3102	12.7975	6.70634		11.0032	1.66498		48	18.9613	-20.4663	-16.0243	-18.126		-8.91382	9.33588
	49	10.3014	14.4588	12.9002	6.84934		11.1274	1.66395		49	18.8874	-20.0121	-15.5865	-17.6369		-8.58702	9.20266
	50	10.4081	14.6081	13.0045	6.99411		11.2537	1.66274		50	18.8262	-19.5554	-15.1514	-17.1468		-8.25685	9.07247
	51	10.5176	14.7578	13.1101	7.13896		11.3811	1.66165		51	18.7749	-19.0991	-14.7187	-16.6556		-7.92462	8.94484
	52	10.6295	14.9061	13.2163	7.28314		11.5087	1.66049		52	18.7296	-18.6455	-14.2882	-16.1633		-7.59186	8.81907
	53	10.7436	15.0513	13.322	7.42568		11.6357	1.65907		53	18.6857	-18.1961	-13.8612	-15.6723		-7.26099	8.69445
	54	10.8605	15.1923	13.427	7.56476		11.7611	1.65753		54	18.6393	-17.7539	-13.4396	-15.1877		-6.93547	8.57083
	55	10.98	15.3291	13.5311	7.69914		11.8848	1.6561		55	18.587	-17.3228	-13.0257	-14.7156		-6.61926	8.44844
	56	11.1014	15.463	13.6341	7.82886		12.0068	1.65501		56	18.5265	-16.9069	-12.6217	-14.2614		-6.3159	8.3277
	57	11.2236	15.5961	13.7367	7.9549		12.1278	1.65449		57	18.4558	-16.5092	-12.2293	-13.8287		-6.02785	8.20883
	58	11.346	15.7311	13.8403	8.07819		12.2489	1.65501		58	18.3733	-16.1312	-11.8493	-13.4187		-5.75646	8.09172
	59	11.4689	15.8706	13.9473	8.19956		12.3716	1.65698		59	18.278	-15.7738	-11.4817	-13.0313		-5.50219	7.97625
	60	11.5929	16.0152	14.0591	8.32019		12.4969	1.66034		60	18.1702	-15.4374	-11.1257	-12.6657		-5.26467	7.86239
	61	11.7183	16.1646	14.1761	8.44216		12.6253	1.66466		61	18.0507	-15.1212	-10.7806	-12.3202		-5.04283	7.7501
	62	11.8449	16.3189	14.2983	8.56813		12.7576	1.66936		62	17.9212	-14.8236	-10.4454	-11.9928		-4.83517	7.63941
	63	11.9737	16.4782	14.4265	8.70072		12.8947	1.67395		63	17.7838	-14.542	-10.1196	-11.681		-4.6397	7.53036
	64	12.1053	16.6432	14.562	8.84196		13.0381	1.67821		64	17.6411	-14.2732	-9.80248	-11.3814		-4.454	7.42295
	65	12.24	16.815	14.7062	8.99269		13.1885	1.68226		65	17.4951	-14.0144	-9.49306	-11.091		-4.27584	7.3171
	66	12.3764	16.9938	14.8601	9.15247		13.3457	1.68634		66	17.3476	-13.7632	-9.19047	-10.8074		-4.10335	7.21271
	67	12.5131	17.1791	15.0234	9.32005		13.5089	1.69072		67	17.201	-13.5164	-8.89402	-10.529		-3.9346	7.10989
	68	12.6495	17.3707	15.1947	9.49347		13.6771	1.69569		68	17.0577	-13.2711	-8.60265	-10.2543		-3.76758	7.00872
	69	12.7855	17.5679	15.3719	9.67015		13.8488	1.70154		69	16.9196	-13.0251	-8.31483	-9.98137		-3.60042	6.90917
	70	12.9213	17.7701	15.5527	9.84752		14.0229	1.70852		70	16.7882	-12.7772	-8.02908	-9.70863		-3.43167	6.81125
	71	13.0575	17.9774	15.7353	10.024		14.1985	1.71684		71	16.6646	-12.5264	-7.74448	-9.43502		-3.26033	6.715
	72	13.1944	18.1901	15.9181	10.199		14.3754	1.72648		72	16.5492	-12.2717	-7.46049	-9.16009		-3.08579	6.62034
	73	13.3329	18.4079	16.0999	10.3733		14.5535	1.73715		73	16.4415	-12.0123	-7.17697	-8.88332		-2.90777	6.527
	74	13.4728	18.6303	16.2802	10.547		14.7326	1.74864		74	16.3405	-11.7482	-6.89406	-8.60534		-2.72678	6.43475
	75	13.6133	18.8569	16.4584	10.7196		14.9121	1.76107		75	16.2456	-11.4806	-6.61243	-8.32768		-2.54377	6.34373
	76	13.7535	19.0872	16.6341	10.8892		15.091	1.77469		76	16.157	-11.2106	-6.33301	-8.05171		-2.35959	6.25427
	77	13.8931	19.3199	16.806	11.0555		15.2686	1.78931		77	16.0752	-10.9394	-6.05646	-7.77858		-2.17481	6.16678
	78	14.0324	19.5535	16.973	11.2202		15.4448	1.80413		78	16.0004	-10.6676	-5.78312	-7.50866		-1.98975	6.08138
	79	14.1728	19.7877	17.135	11.3874		15.6207	1.81829		79	15.9317	-10.395	-5.51292	-7.24176		-1.8045	5.99782
	80	14.3158	20.0225	17.2933	11.5606		15.7981	1.8311		80	15.8678	-10.1214	-5.24548	-6.97736		-1.61911	5.91567
	81	14.4629	20.2579	17.4495	11.7421		15.9781	1.84214		81	15.807	-9.8468	-4.98086	-6.71484		-1.43388	5.83448
	82	14.6142	20.4931	17.6055	11.9327		16.1614	1.85124		82	15.7487	-9.57208	-4.72015	-6.45444		-1.24949	5.75428
	83	14.7686	20.727	17.7627	12.1321		16.3476	1.85843		83	15.6933	-9.29867	-4.46431	-6.19696		-1.06665	5.67544
	84	14.9256	20.9593	17.9221	12.3389		16.5365	1.86405		84	15.6407	-9.02705	-4.21265	-5.94248		-0.885371	5.59794
	85	15.0855	21.1913	18.0839	12.5513		16.728	1.86863		85	15.5842	-8.75118	-3.96276	-5.6863		-0.704008	5.51895
	86	15.2487	21.4229	18.2474	12.7684		16.9219	1.87231		86	15.4997	-8.44552	-3.70659	-5.40871		-0.515282	5.42754
	87	15.4165	21.65	18.4112	12.9898		17.1169	1.87415		87	15.342	-8.05707	-3.42145	-5.06997		-0.301611	5.30206
	88	15.5899	21.8625	18.5718	13.2147		17.3097	1.87188		88	15.0585	-7.51828	-3.06829	-4.6218		-0.0374741	5.11576
	89	15.7663	22.045	18.7205	13.4405		17.4931	1.86261		89	14.6087	-6.77518	-2.60397	-4.02801		0.300383	4.84735
	90	15.9374	22.18	18.8431	13.661		17.6554	1.84366		90	13.9799	-5.81076	-1.99972	-3.27992		0.722366	4.48953
	91	16.0893	22.2516	18.9224	13.8684		17.7829	1.81336		91	13.1885	-4.64876	-1.25273	-2.397		1.22249	4.05055
	92	16.2053	22.2483	18.9423	14.0548		17.8627	1.77119		92	12.2695	-3.33869	-0.384635	-1.41508		1.78278	3.54878
	93	16.2705	22.1649	18.8925	14.2151		17.8857	1.71773		93	11.2622	-1.93477	0.570295	-0.371487		2.38157	3.00496
	94	16.2762	22.0032	18.7697	14.3473		17.8491	1.65431		94	10.1987	-0.480608	1.57781	0.704133		3	2.43634
	95	16.2207	21.7703	18.5767	14.4536		17.7553	1.58248		95	9.101	0.9942	2.61021	1.79141		3.6242	1.85516
	96	16.1085	21.4754	18.3206	14.5373		17.6104	1.50394		96	7.98693	2.4675	3.64715	2.87472		4.24408	1.27137
	97	15.9459	21.128	18.0099	14.6003		17.421	1.4207		97	6.87942	3.91325	4.67217	3.93526		4.85003	0.699072
	98	15.738	20.7364	17.6531	14.6421		17.1924	1.33516		98	5.81289	5.29215	5.66587	4.94472		5.42891	0.195092
	99	15.4873	20.31	17.2585	14.6612		16.9292	1.25038		99	4.83268	6.55138	6.60002	5.86516		5.96231	0.412228
	100	15.1963	19.8609	16.836	14.6578		16.6377	1.16997		100	3.98788	7.63264	7.43783	6.65546		6.42845	0.840477
	101	14.8715	19.406	16.3983	14.6346		16.3276	1.09803		101	3.31838	8.48691	8.14173	7.28287		6.80747	1.19026
	102	14.5254	18.9657	15.9605	14.5966		16.0121	1.03844		102	2.84155	9.09201	8.68475	7.7347		7.08825	1.44385
	103	14.1739	18.5592	15.5401	14.5502		15.7059	0.993801		103	2.54405	9.46509	9.06036	8.02542		7.27373	1.60543
	104	13.8343	18.1997	15.1538	14.5016		15.4224	0.964178		104	2.38549	9.66028	9.28812	8.19506		7.38223	1.69435
	105	13.522	17.8918	14.8142	14.4547		15.1707	0.947039		105	2.3171	9.74574	9.409	8.29247		7.44108	1.736
	106	13.2462	17.6324	14.5257	14.4098		14.9535	0.938545		106	2.30202	9.77542	9.4675	8.35453		7.47487	1.75108
	107	13.0079	17.4144	14.2845	14.3642		14.7678	0.935339		107	2.32134	9.77684	9.49501	8.39842		7.4979	1.75095
	108	12.8024	17.2297	14.0817	14.3149		14.6072	0.935266		108	2.36848	9.75793	9.50637	8.42857		7.51534	1.73967
	109	12.6229	17.0711	13.9079	14.2609		14.4657	0.937068		109	2.44002	9.72127	9.50629	8.4474		7.52874	1.71894
	110	12.4635	16.9337	13.7571	14.2035		14.3395	0.940178		110	2.52952	9.6726	9.49728	8.46042		7.53996	1.69143
	111	12.3207	16.8154	13.6262	14.1451		14.2269	0.944353		111	2.62813	9.62061	9.48439	8.47461		7.55193	1.66105
	112	12.1935	16.7148	13.5131	14.0876		14.1273	0.949296		112	2.72836	9.57283	9.47337	8.49477		7.56733	1.63123
	113	12.0813	16.6307	13.4161	14.033		14.0403	0.954705		113	2.82643	9.5331	9.46756	8.52236		7.58736	1.60369
	114	11.9833	16.5616	13.3331	13.9816		13.9649	0.960423		114	2.92122	9.50231	9.46797	8.55662		7.61203	1.57886
	115	11.8977	16.5054	13.2617	13.9326		13.8993	0.966346		115	3.01256	9.48032	9.47476	8.59598		7.6409	1.55671
	116	11.8228	16.4602	13.2003	13.8856		13.8422	0.972366		116	3.0999	9.46649	9.48719	8.63922		7.6732	1.53717
	117	11.7572	16.4245	13.1477	13.8412		13.7927	0.97843		117	3.18233	9.46033	9.50399	8.68601		7.70817	1.52027
	118	11.7009	16.3973	13.1036	13.801		13.7507	0.984364		118	3.25909	9.46155	9.52395	8.73622		7.7452	1.50602
	119	11.6539	16.3781	13.068	13.7667		13.7167	0.990021		119	3.33033	9.4699	9.54659	8.78938		7.78405	1.49429
	120	11.6153	16.3661	13.0406	13.7389		13.6902	0.995411		120	3.39675	9.48463	9.57212	8.84469		7.82455	1.48481
	121	11.5837	16.3602	13.0209	13.7175		13.6706	1.00056		121	3.45928	9.50432	9.60038	8.90098		7.86624	1.47712
	122	11.5579	16.3598	13.0077	13.7023		13.6569	1.0056		122	3.51901	9.5278	9.63092	8.95711		7.90871	1.47072
	123	11.5376	16.365	12.9992	13.6926		13.6486	1.01073		123	3.57602	9.55492	9.66381	9.01259		7.95184	1.46554
	124	11.5234	16.3764	12.9942	13.6871		13.6453	1.01601		124	3.6298	9.58579	9.69934	9.06751		7.99561	1.46175
	125	11.5157	16.3937	12.9923	13.6852		13.6467	1.02132		125	3.68008	9.61983	9.73757	9.12218		8.03991	1.45938
	126	11.5135	16.4157	12.994	13.6869		13.6525	1.02654		126	3.72737	9.65586	9.77805	9.17722		8.08462	1.45819
	127	11.5154	16.4407	12.9996	13.6921		13.662	1.03155		127	3.77194	9.69279	9.81971	9.23293		8.12934	1.45793
	128	11.5195	16.4676	13.0088	13.7003		13.6741	1.03639		128	3.81359	9.73006	9.86149	9.28916		8.17358	1.45847
	129	11.5251	16.496	13.0207	13.7104		13.6881	1.04117		129	3.8524	9.76775	9.90338	9.34546		8.21725	1.45979
	130	11.5321	16.5255	13.0349	13.722		13.7036	1.04586		130	3.88905	9.80623	9.94606	9.4011		8.26061	1.46176
	131	11.5407	16.5563	13.0505	13.7348		13.7206	1.05049		131	3.92455	9.84548	9.99028	9.45585		8.30404	1.46418
	132	11.5513	16.5885	13.067	13.7485		13.7388	1.05505		132	3.95924	9.88567	10.0361	9.50995		8.34773	1.46701
	133	11.5639	16.6217	13.0837	13.7626		13.758	1.05945		133	3.99269	9.92668	10.0826	9.56353		8.39138	1.47026
	134	11.5786	16.6555	13.1008	13.7774		13.7781	1.06364		134	4.02447	9.96786	10.1285	9.61714		8.4345	1.47388
	135	11.5946	16.6899	13.1188	13.7937		13.7992	1.06769		135	4.05451	10.0084	10.1726	9.67089		8.47662	1.47773
	136	11.6112	16.7245	13.1374	13.8118		13.8212	1.07163		136	4.08335	10.0482	10.2145	9.72394		8.51749	1.48155
	137	11.6275	16.7587	13.1561	13.8308		13.8433	1.07553		137	4.11189	10.0875	10.2545	9.77567		8.55739	1.48515
	138	11.6434	16.7922	13.1741	13.8495		13.8648	1.0794		138	4.14034	10.1266	10.2941	9.82591		8.59674	1.48862
	139	11.6593	16.8248	13.1909	13.8676		13.8856	1.08316		139	4.16861	10.1659	10.3342	9.87448		8.63579	1.49208
	140	11.6756	16.8574	13.2072	13.8856		13.9064	1.08681		140	4.19656	10.2053	10.3752	9.92095		8.67449	1.49558
	141	11.6932	16.8906	13.2242	13.9038		13.928	1.09038		141	4.22346	10.2439	10.4164	9.96563		8.71234	1.49917
	142	11.7121	16.9249	13.2424	13.9222		13.9504	1.09391		142	4.24883	10.2806	10.4563	10.0093		8.74876	1.50279
	143	11.7316	16.9598	13.2613	13.9409		13.9734	1.09744		143	4.27312	10.3154	10.4938	10.0525		8.78369	1.50625
	144	11.751	16.9953	13.2804	13.9594		13.9965	1.10111		144	4.29719	10.3491	10.5288	10.0955		8.81765	1.50944
	145	11.7702	17.0311	13.2986	13.9772		14.0193	1.10493		145	4.32135	10.3826	10.5622	10.1383		8.85113	1.51242
	146	11.7893	17.0669	13.3155	13.9936		14.0413	1.10885		146	4.34513	10.4165	10.5949	10.1805		8.88425	1.51542
	147	11.8085	17.1025	13.3317	14.0088		14.0629	1.11277		147	4.36784	10.4505	10.6274	10.2214		8.91679	1.51859
	148	11.8277	17.1377	13.3482	14.0237		14.0843	1.11657		148	4.3891	10.4837	10.6603	10.2603		8.94832	1.52194
	149	11.847	17.1719	13.3659	14.0387		14.1059	1.12009		149	4.40875	10.5159	10.6929	10.2969		8.97862	1.52544
	150	11.8664	17.2049	13.3851	14.0537		14.1275	1.12322		150	4.42689	10.5476	10.7242	10.3321		9.00771	1.52904
	151	11.8855	17.2366	13.405	14.0687		14.1489	1.12608		151	4.44412	10.5788	10.7532	10.3663		9.0356	1.53254
	152	11.904	17.2679	13.4248	14.0839		14.1701	1.12895		152	4.46163	10.6089	10.7798	10.3996		9.0625	1.53559
	153	11.9217	17.2997	13.4436	14.099		14.191	1.13214		153	4.48048	10.6378	10.8049	10.4319		9.08879	1.538
	154	11.9378	17.3318	13.4608	14.1133		14.2109	1.13575		154	4.50056	10.6659	10.8299	10.4631		9.11488	1.53993
	155	11.9522	17.3633	13.4761	14.1264		14.2295	1.13962		155	4.52104	10.6936	10.8553	10.494		9.14098	1.54175
	156	11.9657	17.3931	13.4897	14.1392		14.2469	1.14337		156	4.54098	10.7204	10.8807	10.5246		9.16664	1.5436
	157	11.9791	17.4214	13.5023	14.1528		14.2639	1.14682		157	4.55975	10.7456	10.9053	10.5538		9.1911	1.54546
	158	11.9929	17.449	13.515	14.1674		14.2811	1.15006		158	4.57683	10.7695	10.9286	10.5806		9.2139	1.54733
	159	12.0066	17.4775	13.528	14.1825		14.2986	1.15346		159	4.59243	10.7923	10.9504	10.6053		9.2351	1.54917
	160	12.0192	17.5074	13.5414	14.1976		14.3164	1.15739		160	4.60771	10.8147	10.9707	10.6283		9.25534	1.55079
	161	12.0307	17.5382	13.5547	14.212		14.3339	1.1617		161	4.62379	10.8369	10.9902	10.6505		9.27536	1.55208
	162	12.0424	17.5687	13.5678	14.2251		14.351	1.16592		162	4.64114	10.8584	11.0099	10.6731		9.29564	1.55303
	163	12.0549	17.5977	13.5802	14.2369		14.3674	1.16974		163	4.65894	10.8785	11.0299	10.6965		9.31596	1.55383
	164	12.0684	17.6255	13.5918	14.2481		14.3834	1.17315		164	4.67595	10.8971	11.05	10.7207		9.33592	1.55478
	165	12.0827	17.6527	13.603	14.26		14.3996	1.17633		165	4.69135	10.9146	11.0705	10.7445		9.35523	1.55605
	166	12.0975	17.68	13.6147	14.2733		14.4164	1.17938		166	4.70515	10.9319	11.091	10.7667		9.37369	1.55759
	167	12.1125	17.7065	13.6278	14.2877		14.4336	1.18214		167	4.71792	10.9495	11.1108	10.7868		9.39125	1.55918
	168	12.1274	17.732	13.6414	14.3024		14.4508	1.18468		168	4.73038	10.9672	11.1293	10.805		9.40797	1.5606
	169	12.142	17.7574	13.6541	14.3167		14.4676	1.18728		169	4.74266	10.9847	11.1464	10.8218		9.42387	1.56181
	170	12.1564	17.7831	13.6651	14.33		14.4836	1.1901		170	4.75447	11.0014	11.1627	10.8382		9.43919	1.56298
	171	12.1707	17.8083	13.675	14.3421		14.499	1.19291		171	4.7658	11.0172	11.1792	10.8555		9.45445	1.56428
	172	12.1847	17.8322	13.6845	14.3533		14.5137	1.19548		172	4.77729	11.032	11.1962	10.8747		9.47005	1.56563
	173	12.1984	17.8545	13.6934	14.3642		14.5276	1.19778		173	4.78951	11.0459	11.2129	10.8953		9.48592	1.56681
	174	12.2112	17.8758	13.7019	14.3753		14.541	1.20001		174	4.80222	11.0598	11.2286	10.9158		9.5016	1.56776
	175	12.2227	17.8971	13.7102	14.3866		14.5542	1.20248		175	4.81469	11.0745	11.243	10.9348		9.51678	1.56863
	176	12.2329	17.9191	13.7181	14.3979		14.567	1.20532		176	4.82642	11.0905	11.2562	10.9522		9.53133	1.56953
	177	12.242	17.942	13.7247	14.4082		14.5792	1.20865		177	4.83757	11.1068	11.2682	10.9683		9.5452	1.57041
	178	12.2508	17.9658	13.7291	14.4167		14.5906	1.21239		178	4.84842	11.1229	11.2791	10.9836		9.5585	1.57119
	179	12.2603	17.9899	13.7321	14.4231		14.6013	1.21622		179	4.85931	11.1384	11.2894	10.9984		9.57136	1.57181
	180	12.2706	18.0137	13.7352	14.4281		14.6119	1.21983		180	4.87022	11.1528	11.2995	11.0128		9.58381	1.57229
	181	12.2816	18.0368	13.7398	14.4331		14.6228	1.22314		181	4.88081	11.1659	11.3093	11.0269		9.59573	1.5727
	182	12.2922	18.0593	13.7461	14.439		14.6342	1.22621		182	4.89107	11.1779	11.3185	11.0406		9.60702	1.57301
	183	12.302	18.0811	13.7539	14.4459		14.6457	1.22918		183	4.90115	11.1887	11.3267	11.0536		9.61755	1.57312
	184	12.3111	18.1022	13.762	14.453		14.657	1.23205		184	4.9111	11.1985	11.3337	11.0651		9.62711	1.57296
	185	12.3206	18.1226	13.7686	14.4594		14.6678	1.2348		185	4.92114	11.2071	11.3401	11.0747		9.63577	1.57248
	186	12.3307	18.1434	13.7732	14.465		14.6781	1.23771		186	4.93123	11.2146	11.3466	11.0825		9.64374	1.57176
	187	12.3411	18.1656	13.7762	14.4702		14.6883	1.24099		187	4.94114	11.2211	11.3533	11.0892		9.65118	1.57094
	188	12.3516	18.1885	13.7794	14.4752		14.6986	1.2444		188	4.9508	11.2269	11.3601	11.0958		9.65839	1.57012
	189	12.3617	18.2106	13.7845	14.4796		14.7091	1.2476		189	4.96029	11.2323	11.367	11.1033		9.66572	1.5694
	190	12.371	18.2313	13.7917	14.484		14.7195	1.25048		190	4.96947	11.2375	11.3743	11.1115		9.67321	1.56883
	191	12.3795	18.2508	13.8001	14.4887		14.7298	1.25312		191	4.97822	11.2426	11.3815	11.1196		9.68049	1.56833
	192	12.3878	18.2694	13.8082	14.4936		14.7398	1.2556		192	4.98657	11.2477	11.3883	11.1268		9.68733	1.56783
	193	12.396	18.2874	13.8145	14.4981		14.749	1.25807		193	4.99449	11.2523	11.3945	11.1328		9.69355	1.56726
	194	12.4042	18.3053	13.8179	14.5013		14.7572	1.26074		194	5.00176	11.2569	11.3997	11.1378		9.69906	1.56668
	195	12.412	18.3239	13.8188	14.503		14.7644	1.26381		195	5.00831	11.2619	11.404	11.142		9.70405	1.56616
	196	12.4199	18.3432	13.819	14.5032		14.7714	1.2671		196	5.01448	11.2672	11.408	11.1457		9.70884	1.5657
	197	12.4286	18.3624	13.8205	14.5028		14.7786	1.27018		197	5.02047	11.272	11.4119	11.1492		9.7134	1.56523
	198	12.438	18.3804	13.824	14.5027		14.7863	1.27274		198	5.02617	11.2754	11.4156	11.1529		9.71749	1.5647
	199	12.4482	18.3969	13.8284	14.5036		14.7943	1.27477		199	5.0317	11.277	11.4186	11.1563		9.72092	1.56399
	200	12.4589	18.4126	13.832	14.5056		14.8023	1.27656		200	5.03746	11.2773	11.4211	11.1591		9.72374	1.56301
	201	12.4704	18.4281	13.8335	14.508		14.81	1.27832		201	5.04329	11.2768	11.423	11.1613		9.72609	1.56185
	202	12.4827	18.4438	13.8332	14.5103		14.8175	1.28013		202	5.04852	11.276	11.4239	11.1631		9.72786	1.56069
	203	12.4949	18.4597	13.8322	14.5119		14.8247	1.28206		203	5.05276	11.275	11.4232	11.1642		9.72878	1.55958
	204	12.5061	18.4758	13.8315	14.5125		14.8315	1.28421		204	5.05608	11.2731	11.4209	11.165		9.72878	1.55845
	205	12.5162	18.4922	13.8315	14.512		14.838	1.28656		205	5.05899	11.2702	11.4176	11.1661		9.72823	1.55727
	206	12.5253	18.5085	13.8322	14.5105		14.8441	1.28906		206	5.06212	11.2664	11.4141	11.1679		9.72761	1.55599
	207	12.5337	18.5251	13.8339	14.5087		14.8504	1.29164		207	5.0659	11.2619	11.4108	11.1702		9.7272	1.55456
	208	12.5425	18.5421	13.836	14.5079		14.8571	1.29426		208	5.0703	11.2574	11.408	11.1722		9.72695	1.55298
	209	12.5518	18.5593	13.8379	14.508		14.8642	1.29683		209	5.07456	11.2532	11.4053	11.1734		9.72663	1.55143
	210	12.5609	18.5758	13.8389	14.508		14.8709	1.29935		210	5.07789	11.2499	11.4022	11.1745		9.72613	1.55014
	211	12.5691	18.5917	13.8387	14.507		14.8766	1.30193		211	5.0803	11.2472	11.3986	11.176		9.72552	1.5491
	212	12.5769	18.6073	13.8376	14.5046		14.8816	1.30462		212	5.08277	11.2441	11.3948	11.178		9.72491	1.54805
	213	12.5852	18.6232	13.8365	14.501		14.8865	1.30735		213	5.08626	11.2396	11.3913	11.1797		9.72422	1.54663
	214	12.594	18.6395	13.8359	14.4968		14.8915	1.31009		214	5.09068	11.2332	11.3881	11.1801		9.72303	1.54475
	215	12.603	18.6563	13.8361	14.4922		14.8969	1.3129		215	5.09513	11.2257	11.3843	11.1791		9.72105	1.5426
	216	12.6123	18.6739	13.836	14.4876		14.9024	1.31587		216	5.09918	11.2183	11.3799	11.1773		9.71869	1.54046
	217	12.6219	18.6918	13.8349	14.4836		14.9081	1.31894		217	5.10286	11.2121	11.3759	11.1753		9.71653	1.53851
	218	12.6317	18.7095	13.8329	14.4804		14.9136	1.32196		218	5.10609	11.207	11.3721	11.1732		9.71458	1.53678
	219	12.6415	18.7259	13.8307	14.478		14.919	1.32472		219	5.10846	11.2025	11.3682	11.1704		9.71239	1.53526
	220	12.6509	18.7408	13.8285	14.4759		14.924	1.32715		220	5.10952	11.1975	11.3635	11.1666		9.70927	1.53386
	221	12.6603	18.7548	13.8268	14.4734		14.9288	1.32936		221	5.10941	11.1912	11.3572	11.162		9.70495	1.53245
	222	12.6695	18.7691	13.8258	14.4702		14.9337	1.33164		222	5.10859	11.1835	11.3486	11.1574		9.69951	1.53089
	223	12.6782	18.7846	13.8254	14.4655		14.9384	1.3343		223	5.10738	11.175	11.3377	11.1529		9.69324	1.52917
	224	12.6863	18.8013	13.8259	14.4588		14.9431	1.33733		224	5.10622	11.1667	11.3251	11.1485		9.68662	1.52732
	225	12.6944	18.8178	13.8269	14.4508		14.9475	1.34033		225	5.10547	11.1592	11.3124	11.144		9.68026	1.52541
	226	12.7023	18.8325	13.8278	14.4431		14.9514	1.34295		226	5.10502	11.1523	11.3015	11.139		9.67445	1.52359
	227	12.7096	18.845	13.8276	14.4364		14.9546	1.34518		227	5.10491	11.1453	11.2929	11.134		9.66927	1.52188
	228	12.7161	18.8564	13.8254	14.4307		14.9572	1.34736		228	5.10562	11.1373	11.2854	11.1296		9.66449	1.52005
	229	12.7223	18.8684	13.822	14.4256		14.9596	1.34979		229	5.10712	11.1277	11.2775	11.1254		9.65943	1.51786
	230	12.7291	18.8819	13.8188	14.42		14.9624	1.35253		230	5.10848	11.1168	11.2684	11.1208		9.65362	1.51546
	231	12.7363	18.8968	13.8165	14.4136		14.9658	1.35552		231	5.10878	11.1054	11.2583	11.116		9.64715	1.51319
	232	12.7434	18.9124	13.8151	14.4062		14.9692	1.35868		232	5.10819	11.0944	11.2483	11.1119		9.64068	1.51122
	233	12.7502	18.9279	13.8135	14.398		14.9724	1.36189		233	5.10766	11.084	11.2393	11.1092		9.63505	1.50951
	234	12.7569	18.9429	13.8108	14.3902		14.9752	1.36509		234	5.10784	11.0741	11.2323	11.1074		9.63041	1.50791
	235	12.7632	18.9569	13.8062	14.3832		14.9774	1.3682		235	5.10823	11.064	11.2266	11.105		9.62598	1.50631
	236	12.7692	18.9699	13.8001	14.3776		14.9792	1.37118		236	5.10793	11.0536	11.221	11.1009		9.62087	1.50473
	237	12.7745	18.9823	13.7934	14.3729		14.9808	1.37414		237	5.1063	11.0431	11.2142	11.0957		9.61481	1.50326
	238	12.7799	18.9952	13.7873	14.3683		14.9827	1.37716		238	5.10333	11.0325	11.2056	11.0903		9.60794	1.50197
	239	12.7868	19.0095	13.7829	14.3626		14.9855	1.38026		239	5.09963	11.0219	11.1959	11.0851		9.60064	1.50076
	240	12.796	19.025	13.7803	14.3551		14.9891	1.38328		240	5.09589	11.011	11.1859	11.0798		9.59313	1.49951
	241	12.807	19.0404	13.7778	14.3456		14.9927	1.38612		241	5.09302	10.9997	11.176	11.074		9.58569	1.49799
	242	12.818	19.0543	13.7739	14.3354		14.9954	1.38874		242	5.09153	10.989	11.1667	11.0681		9.57882	1.49621
	243	12.8276	19.0665	13.7683	14.3255		14.997	1.39128		243	5.09102	10.9787	11.158	11.0619		9.57242	1.49425
	244	12.8357	19.0784	13.7616	14.3165		14.998	1.39399		244	5.0905	10.9683	11.1494	11.0548		9.56576	1.49221
	245	12.843	19.0914	13.7548	14.3083		14.9994	1.39706		245	5.08935	10.9568	11.14	11.0466		9.5582	1.49009
	246	12.8505	19.1064	13.7482	14.3003		15.0014	1.40057		246	5.08707	10.9444	11.1294	11.0373		9.54956	1.48798
	247	12.8581	19.1228	13.7424	14.2918		15.0038	1.4044		247	5.08381	10.9316	11.1176	11.0277		9.54018	1.48594
	248	12.865	19.1388	13.7373	14.2824		15.0059	1.40823		248	5.08083	10.9191	11.1053	11.0184		9.53089	1.48384
	249	12.8703	19.1532	13.7321	14.2724		15.007	1.4119		249	5.0791	10.9069	11.0932	11.0098		9.52223	1.48154
	250	12.874	19.1659	13.7264	14.2627		15.0072	1.41539		250	5.07845	10.8949	11.0815	11.0019		9.51419	1.47907
	251	12.8769	19.1777	13.72	14.2533		15.007	1.41883		251	5.07791	10.8834	11.0704	10.994		9.50643	1.47667
	252	12.8796	19.1899	13.7135	14.244		15.0068	1.42237		252	5.07649	10.8723	11.0599	10.9852		9.49848	1.4745
	253	12.8821	19.2026	13.7074	14.2346		15.0067	1.42607		253	5.07354	10.8613	11.0496	10.9755		9.48998	1.47266
	254	12.8839	19.2156	13.7017	14.2249		15.0065	1.42989		254	5.06924	10.8499	11.039	10.9663		9.48111	1.47114
	255	12.8855	19.2282	13.6963	14.214		15.006	1.4337		255	5.06424	10.8385	11.0278	10.9579		9.4721	1.46981
	256	12.8881	19.24	13.6904	14.2012		15.0049	1.43731		256	5.05927	10.8271	11.0157	10.9493		9.46284	1.46837
	257	12.8924	19.251	13.6839	14.1868		15.0035	1.44067		257	5.05496	10.816	11.0024	10.9392		9.45313	1.46657
	258	12.8976	19.2615	13.6764	14.1717		15.0018	1.4439		258	5.05179	10.805	10.9878	10.9276		9.44306	1.46425
	259	12.9024	19.2718	13.6676	14.1575		14.9998	1.44721		259	5.04983	10.7947	10.9726	10.9158		9.43321	1.46159
	260	12.9061	19.2822	13.6579	14.1448		14.9978	1.45071		260	5.04849	10.7849	10.9583	10.9046		9.42408	1.45898
	261	12.9088	19.2933	13.6482	14.1334		14.9959	1.45441		261	5.04685	10.7748	10.946	10.8941		9.41544	1.45664
	262	12.9115	19.3046	13.6388	14.1227		14.9944	1.45813		262	5.04453	10.763	10.9352	10.8836		9.40657	1.45446
	263	12.9147	19.3159	13.6291	14.1117		14.9929	1.46184		263	5.04173	10.7497	10.9242	10.8727		9.39707	1.45224
	264	12.9181	19.3273	13.6191	14.0992		14.9909	1.46566		264	5.03903	10.7362	10.9117	10.8614		9.3871	1.44983
	265	12.9212	19.3383	13.6089	14.0851		14.9884	1.46952		265	5.03717	10.7234	10.8977	10.8497		9.37697	1.44707
	266	12.9239	19.3485	13.5985	14.0706		14.9854	1.47327		266	5.0363	10.7109	10.8829	10.8373		9.36685	1.44398
	267	12.9267	19.3581	13.5881	14.0573		14.9825	1.47685		267	5.0355	10.6986	10.8685	10.8249		9.35686	1.4409
	268	12.9295	19.3679	13.5782	14.0458		14.9804	1.48032		268	5.03358	10.6863	10.8553	10.8127		9.34697	1.43824
	269	12.9317	19.3782	13.5691	14.0353		14.9786	1.48389		269	5.02996	10.6739	10.8438	10.8008		9.33711	1.43617
	270	12.9327	19.3895	13.5603	14.0243		14.9767	1.48783		270	5.02461	10.6612	10.8337	10.7892		9.32718	1.43466
	271	12.9333	19.4018	13.5514	14.0117		14.9745	1.49219		271	5.01813	10.648	10.8235	10.7784		9.317	1.43344
	272	12.9345	19.4148	13.5422	13.997		14.9721	1.49679		272	5.01132	10.6345	10.8117	10.7677		9.30633	1.43217
	273	12.9373	19.4274	13.533	13.9805		14.9695	1.50125		273	5.00465	10.6208	10.7982	10.7564		9.29502	1.43062
	274	12.9413	19.4391	13.5236	13.9634		14.9669	1.50538		274	4.99816	10.6067	10.7838	10.744		9.28316	1.42884
	275	12.9454	19.4501	13.5144	13.9471		14.9642	1.50929		275	4.99187	10.5927	10.7691	10.731		9.27117	1.42694
	276	12.9485	19.4608	13.5054	13.9324		14.9618	1.51313		276	4.98595	10.5794	10.7547	10.718		9.25949	1.42501
	277	12.9493	19.4717	13.4965	13.9189		14.9591	1.51722		277	4.98028	10.5664	10.7405	10.7056		9.2482	1.42314
	278	12.9483	19.4831	13.4868	13.9053		14.9559	1.52174		278	4.97489	10.5532	10.7273	10.6934		9.23719	1.42126
	279	12.9471	19.4947	13.4763	13.8907		14.9522	1.52643		279	4.97024	10.5396	10.7145	10.6807		9.22628	1.41919
	280	12.9475	19.5058	13.4657	13.8751		14.9485	1.5309		280	4.96623	10.526	10.7016	10.6674		9.21529	1.41686
	281	12.9493	19.5161	13.4552	13.8593		14.945	1.53504		281	4.96213	10.5127	10.6882	10.6543		9.20434	1.41458
	282	12.9514	19.5251	13.4448	13.8437		14.9412	1.53882		282	4.95744	10.5003	10.6747	10.642		9.19362	1.41257
	283	12.9527	19.5323	13.4339	13.8288		14.9369	1.54223		283	4.95248	10.4884	10.6613	10.63		9.18304	1.41069
	284	12.9523	19.5382	13.4226	13.8145		14.9319	1.54551		284	4.94784	10.4765	10.6477	10.6173		9.17234	1.40866
	285	12.9497	19.5442	13.411	13.7996		14.9261	1.54912		285	4.94355	10.464	10.6334	10.6042		9.16129	1.4064
	286	12.9452	19.5514	13.3991	13.7835		14.9198	1.55334		286	4.93912	10.4505	10.6182	10.5908		9.14967	1.404
	287	12.9398	19.5601	13.3869	13.7666		14.9133	1.5581		287	4.93422	10.4366	10.6025	10.5775		9.1377	1.40164
	288	12.935	19.5698	13.3743	13.75		14.9073	1.56308		288	4.92882	10.4233	10.5863	10.5646		9.12575	1.39944
	289	12.932	19.58	13.3614	13.734		14.9019	1.56796		289	4.92263	10.4108	10.5697	10.5521		9.1138	1.39751
	290	12.9309	19.5897	13.348	13.7179		14.8966	1.57259		290	4.91508	10.3978	10.5526	10.5402		9.10144	1.39589
	291	12.9302	19.598	13.3336	13.7013		14.8908	1.57697		291	4.90646	10.3838	10.5356	10.5286		9.08861	1.39449
	292	12.9283	19.6053	13.3185	13.6843		14.8841	1.58128		292	4.89804	10.369	10.5192	10.5165		9.07567	1.39299
	293	12.925	19.6124	13.3037	13.6673		14.8771	1.58569		293	4.89091	10.3528	10.5036	10.5035		9.06272	1.39106
	294	12.9206	19.6197	13.2896	13.6499		14.87	1.59023		294	4.88529	10.3354	10.4886	10.4902		9.04984	1.38866
	295	12.9161	19.6274	13.276	13.6319		14.8628	1.59489		295	4.88046	10.3181	10.4739	10.4767		9.03731	1.38611
	296	12.9129	19.6352	13.2623	13.6136		14.856	1.59948		296	4.87561	10.3037	10.4599	10.4639		9.02576	1.38389
	297	12.9116	19.6431	13.2486	13.5965		14.85	1.60382		297	4.87025	10.2934	10.4464	10.452		9.01549	1.38223
	298	12.9115	19.6515	13.2352	13.5811		14.8449	1.60805		298	4.86402	10.2853	10.4331	10.4409		9.00584	1.38107
	299	12.911	19.6601	13.2216	13.5666		14.8398	1.61234		299	4.85719	10.2769	10.4197	10.4297		8.99586	1.38
	300	12.9092	19.6679	13.2074	13.5512		14.8339	1.61665		300	4.85103	10.2663	10.4055	10.4173		8.98504	1.37843
	301	12.9055	19.6744	13.1929	13.5342		14.8267	1.62099		301	4.84643	10.2529	10.3907	10.4032		8.97331	1.37605
	302	12.8997	19.6805	13.1785	13.5155		14.8186	1.62553		302	4.84272	10.2369	10.3757	10.3881		8.96086	1.37314
	303	12.8926	19.6869	13.1648	13.4961		14.8101	1.63027		303	4.83853	10.22	10.3608	10.373		8.94807	1.37029
	304	12.8856	19.6939	13.1517	13.4768		14.802	1.63512		304	4.83324	10.2048	10.3458	10.3583		8.93551	1.36787
	305	12.8802	19.7016	13.1383	13.4582		14.7946	1.63995		305	4.82727	10.1925	10.3303	10.3441		8.92354	1.36585
	306	12.8765	19.71	13.1243	13.4399		14.7877	1.64481		306	4.82123	10.1818	10.3143	10.3298		8.9118	1.36393
	307	12.8733	19.7184	13.1095	13.4213		14.7806	1.64974		307	4.81532	10.1705	10.2979	10.3144		8.89953	1.36178
	308	12.8683	19.7257	13.0941	13.4021		14.7725	1.65467		308	4.80959	10.157	10.2809	10.2981		8.88641	1.3593
	309	12.8605	19.7308	13.0787	13.3825		14.7631	1.65934		309	4.80428	10.1414	10.2641	10.2815		8.87283	1.35654
	310	12.8513	19.7338	13.0639	13.363		14.753	1.66358		310	4.79936	10.1249	10.2484	10.2648		8.85937	1.3537
	311	12.8431	19.736	13.0494	13.3431		14.7429	1.66753		311	4.79432	10.1088	10.2343	10.2485		8.84649	1.35109
	312	12.8368	19.7389	13.0351	13.3229		14.7334	1.67148		312	4.78872	10.0947	10.2214	10.2329		8.83442	1.34893
	313	12.8314	19.7435	13.021	13.3026		14.7246	1.67576		313	4.78268	10.0831	10.2089	10.2183		8.82322	1.3472
	314	12.8257	19.7495	13.007	13.2831		14.7163	1.68038		314	4.77697	10.073	10.1966	10.2046		8.81278	1.34561
	315	12.8192	19.7562	12.9928	13.2647		14.7082	1.68515		315	4.772	10.0626	10.1842	10.1916		8.80259	1.34385
	316	12.8119	19.7627	12.9779	13.2466		14.6998	1.69003		316	4.76709	10.0502	10.1715	10.179		8.79195	1.34194
	317	12.804	19.7687	12.9618	13.2279		14.6906	1.69495		317	4.76126	10.0356	10.1584	10.1672		8.7806	1.34012
	318	12.7962	19.7739	12.9451	13.2085		14.6809	1.69979		318	4.75416	10.0195	10.1451	10.1564		8.76881	1.33858
	319	12.7886	19.7788	12.9284	13.1888		14.6712	1.70458		319	4.74564	10.0029	10.1328	10.1465		8.75696	1.3375
	320	12.7809	19.784	12.9127	13.1692		14.6617	1.70934		320	4.73629	9.98645	10.1218	10.1367		8.7453	1.33677
	321	12.7737	19.7895	12.8977	13.1496		14.6526	1.71408		321	4.72732	9.97034	10.1113	10.1262		8.73379	1.33595
	322	12.7669	19.7952	12.882	13.1295		14.6434	1.71894		322	4.71936	9.95459	10.1004	10.1146		8.72224	1.33479
	323	12.76	19.8011	12.8654	13.1086		14.6338	1.72399		323	4.7121	9.93895	10.0886	10.1018		8.71037	1.33327
	324	12.752	19.8071	12.8484	13.0871		14.6236	1.72925		324	4.70512	9.92353	10.0758	10.0879		8.6981	1.33152
	325	12.7426	19.8127	12.8309	13.0649		14.6128	1.73464		325	4.69856	9.90848	10.062	10.0739		8.68575	1.3296
	326	12.7325	19.8172	12.8127	13.0423		14.6012	1.73991		326	4.6925	9.89353	10.0473	10.061		8.67358	1.32757
	327	12.7234	19.8202	12.7941	13.0198		14.5894	1.74474		327	4.68666	9.87883	10.032	10.0492		8.66168	1.32556
	328	12.716	19.8222	12.7761	12.9978		14.578	1.74911		328	4.6807	9.86478	10.0168	10.0373		8.6499	1.32363
	329	12.7092	19.8243	12.7596	12.9769		14.5675	1.75323		329	4.67461	9.85151	10.0016	10.0242		8.63798	1.32168
	330	12.7011	19.827	12.7451	12.9569		14.5575	1.75738		330	4.66884	9.83863	9.98596	10.0093		8.62568	1.31949
	331	12.6909	19.8303	12.7317	12.9369		14.5474	1.76178		331	4.66407	9.82615	9.96985	9.99326		8.61333	1.31694
	332	12.6798	19.8339	12.7178	12.9158		14.5368	1.76644		332	4.66042	9.81439	9.95349	9.97688		8.60129	1.31412
	333	12.6695	19.8376	12.702	12.894		14.5258	1.77131		333	4.65728	9.80294	9.937	9.96131		8.58963	1.31125
	334	12.6601	19.8412	12.6839	12.8723		14.5144	1.77625		334	4.65368	9.79073	9.92021	9.94756		8.57804	1.30857
	335	12.6513	19.8434	12.6651	12.8513		14.5028	1.7808		335	4.64913	9.77741	9.90295	9.93573		8.56631	1.30617
	336	12.6423	19.8438	12.6469	12.8315		14.4911	1.78475		336	4.64348	9.76336	9.88579	9.92508		8.55443	1.3041
	337	12.6324	19.8433	12.6301	12.8124		14.4795	1.78842		337	4.63683	9.74931	9.86966	9.9143		8.54253	1.30236
	338	12.622	19.8436	12.6137	12.7931		14.4681	1.79231		338	4.62964	9.73619	9.85441	9.90255		8.5307	1.30082
	339	12.6115	19.8455	12.5961	12.7728		14.4565	1.79678		339	4.62246	9.72441	9.83931	9.88964		8.51895	1.29929
	340	12.6009	19.8485	12.5775	12.7511		14.4445	1.80176		340	4.61558	9.71352	9.82425	9.87556		8.50723	1.29766
	341	12.59	19.852	12.5583	12.7284		14.4322	1.80699		341	4.60927	9.70272	9.80912	9.86046		8.49539	1.29579
	342	12.5787	19.8553	12.539	12.7054		14.4196	1.81223		342	4.60362	9.6912	9.79402	9.84514		8.4835	1.29369
	343	12.5671	19.858	12.5199	12.6822		14.4068	1.81738		343	4.59818	9.67801	9.77926	9.83095		8.4716	1.29153
	344	12.5551	19.86	12.5009	12.6588		14.3937	1.82241		344	4.59204	9.6633	9.76513	9.81844		8.45973	1.28963
	345	12.543	19.8614	12.4825	12.6352		14.3805	1.82722		345	4.58475	9.64837	9.75177	9.80694		8.44796	1.28816
	346	12.5313	19.8623	12.4653	12.6121		14.3677	1.83178		346	4.57622	9.63439	9.73888	9.79511		8.43615	1.28707
	347	12.5198	19.8632	12.4487	12.5897		14.3553	1.83617		347	4.56702	9.62181	9.72605	9.78229		8.42429	1.28619
	348	12.508	19.864	12.432	12.5678		14.3429	1.84055		348	4.55835	9.61038	9.71332	9.76859		8.41266	1.28519
	349	12.4958	19.8648	12.4144	12.5457		14.3302	1.84508		349	4.55109	9.59949	9.70097	9.75419		8.40144	1.28385
	350	12.4835	19.8659	12.3963	12.5227		14.3171	1.84978		350	4.54527	9.58836	9.68919	9.73938		8.39055	1.28214
	351	12.4713	19.8669	12.3784	12.499		14.3039	1.8545		351	4.54057	9.57609	9.6783	9.72503		8.38	1.28019
	352	12.4594	19.8674	12.3611	12.4754		14.2908	1.85904		352	4.53631	9.56235	9.66814	9.71167		8.36962	1.27815
	353	12.4477	19.8671	12.3443	12.4524		14.2779	1.86324		353	4.53178	9.54802	9.65816	9.69896		8.35923	1.27622
	354	12.4359	19.8661	12.3266	12.4301		14.2647	1.86731		354	4.5264	9.53445	9.64784	9.6863		8.34875	1.27452
	355	12.4231	19.8649	12.3069	12.408		14.2507	1.87156		355	4.51981	9.52247	9.63649	9.67336		8.33803	1.27315
	356	12.4093	19.8638	12.2849	12.3857		14.2359	1.87615		356	4.51217	9.5121	9.62427	9.66027		8.3272	1.27207
	357	12.3945	19.8628	12.2619	12.363		14.2206	1.88097		357	4.5044	9.50223	9.61221	9.64662		8.31637	1.27103
	358	12.3795	19.862	12.24	12.3403		14.2054	1.88574		358	4.49723	9.49138	9.60121	9.63205		8.30547	1.26977
	359	12.3653	19.8615	12.2202	12.3176		14.1911	1.89035		359	4.49077	9.47835	9.59157	9.61684		8.29438	1.26823
	360	12.3522	19.8618	12.2024	12.2947		14.1778	1.89493		360	4.485	9.46267	9.58269	9.60179		8.28304	1.26639
	361	12.3396	19.8627	12.1859	12.2714		14.1649	1.89952		361	4.47978	9.44487	9.5732	9.58721		8.27127	1.26423
	362	12.3268	19.8635	12.1695	12.2482		14.152	1.90411		362	4.47436	9.42663	9.56184	9.57304		8.25897	1.26198
	363	12.3133	19.8636	12.1521	12.2254		14.1386	1.90861		363	4.46748	9.40916	9.54854	9.55896		8.24603	1.25998
	364	12.2989	19.8629	12.1336	12.2034		14.1247	1.91302		364	4.45861	9.39315	9.53428	9.54448		8.23263	1.25848
	365	12.2834	19.862	12.1147	12.182		14.1105	1.91746		365	4.44914	9.37847	9.52056	9.52919		8.21934	1.25721
	366	12.2676	19.8616	12.0964	12.1606		14.0966	1.92201		366	4.4414	9.3638	9.50839	9.51307		8.20666	1.25557
	367	12.2529	19.862	12.0793	12.1386		14.0832	1.9266		367	4.43664	9.34801	9.49732	9.49696		8.19473	1.25319
	368	12.2406	19.8626	12.0632	12.116		14.0706	1.93102		368	4.43388	9.33085	9.48593	9.48175		8.1831	1.25026
	369	12.2303	19.8622	12.0473	12.0933		14.0583	1.93504		369	4.43094	9.31272	9.47289	9.46753		8.17102	1.24725
	370	12.2202	19.8604	12.0308	12.071		14.0456	1.9387		370	4.42603	9.29457	9.45756	9.45351		8.15792	1.24454
	371	12.2084	19.858	12.0126	12.0484		14.0319	1.94249		371	4.41882	9.27749	9.44071	9.43923		8.14406	1.24234
	372	12.1942	19.856	11.9922	12.0247		14.0168	1.94692		372	4.41032	9.26166	9.42386	9.4251		8.13024	1.24057
	373	12.1783	19.8551	11.9701	11.9999		14.0008	1.95196		373	4.40211	9.24686	9.40805	9.41144		8.11711	1.23893
	374	12.1624	19.8546	11.9478	11.9752		13.985	1.9571		374	4.39528	9.23237	9.39349	9.3977		8.10471	1.23707
	375	12.1475	19.8532	11.927	11.9517		13.9698	1.96173		375	4.38995	9.2175	9.37947	9.38363		8.09264	1.23483
	376	12.1338	19.8501	11.9078	11.9295		13.9553	1.9656		376	4.38532	9.20176	9.36519	9.37		8.08057	1.23237
	377	12.1207	19.8459	11.8895	11.9072		13.9408	1.96906		377	4.37997	9.18524	9.35014	9.35725		8.06815	1.23003
	378	12.1077	19.842	11.871	11.8836		13.9261	1.97272		378	4.37319	9.1688	9.33439	9.34528		8.05542	1.22807
	379	12.0935	19.839	11.8516	11.8586		13.9107	1.97692		379	4.36489	9.15369	9.31878	9.33349		8.04271	1.22662
	380	12.0778	19.8369	11.8309	11.8328		13.8946	1.98162		380	4.35536	9.14083	9.30412	9.32085		8.03029	1.22565
	381	12.0609	19.8352	11.8096	11.807		13.8782	1.98656		381	4.34544	9.12972	9.29055	9.30649		8.01805	1.22485
	382	12.0439	19.8334	11.7889	11.7825		13.8622	1.99135		382	4.33675	9.11932	9.27745	9.29029		8.00595	1.22369
	383	12.0273	19.8314	11.7696	11.7596		13.847	1.99577		383	4.3304	9.10869	9.26375	9.27308		7.99398	1.22178
	384	12.0111	19.8284	11.7509	11.7379		13.8321	1.99976		384	4.32572	9.09734	9.2486	9.25635		7.982	1.21931
	385	11.9949	19.8241	11.7314	11.7167		13.8168	2.00348		385	4.3208	9.08551	9.23195	9.24069		7.96974	1.21683
	386	11.978	19.8188	11.7106	11.6949		13.8006	2.00714		386	4.3141	9.07329	9.21448	9.22547		7.95684	1.21474
	387	11.9598	19.8131	11.6895	11.6723		13.7837	2.01088		387	4.30603	9.06033	9.19738	9.20982		7.94339	1.21293
	388	11.9409	19.8081	11.669	11.6486		13.7666	2.01491		388	4.29812	9.0467	9.18168	9.19337		7.92997	1.21107
	389	11.9224	19.8045	11.6491	11.6241		13.75	2.01929		389	4.29132	9.03283	9.16707	9.17633		7.91689	1.20897
	390	11.9047	19.8017	11.629	11.6002		13.7339	2.02377		390	4.28597	9.01871	9.15203	9.15927		7.904	1.20644
	391	11.888	19.7989	11.6084	11.578		13.7183	2.02806		391	4.28194	9.00426	9.135	9.14239		7.8909	1.2034
	392	11.8721	19.7957	11.5876	11.5572		13.7032	2.03208		392	4.27828	8.9887	9.11606	9.12577		7.8772	1.20005
	393	11.8566	19.7917	11.5674	11.5367		13.6881	2.03582		393	4.27367	8.97103	9.09642	9.11012		7.86281	1.19679
	394	11.8415	19.7872	11.5477	11.515		13.6728	2.03944		394	4.26766	8.9513	9.07755	9.09569		7.84805	1.1939
	395	11.8265	19.7825	11.5287	11.4913		13.6573	2.04312		395	4.26082	8.93124	9.06033	9.08193		7.83358	1.19138
	396	11.8114	19.7782	11.5102	11.4656		13.6414	2.04707		396	4.25416	8.91307	9.04528	9.06807		7.82015	1.18915
	397	11.7961	19.7743	11.4915	11.4387		13.6251	2.05124		397	4.24804	8.89776	9.03213	9.05356		7.80788	1.18711
	398	11.781	19.7703	11.4721	11.4116		13.6088	2.05544		398	4.24208	8.88461	9.01961	9.03843		7.79618	1.1852
	399	11.7668	19.7663	11.4523	11.3854		13.5927	2.05954		399	4.23638	8.872	9.00647	9.02314		7.7845	1.18319
	400	11.7533	19.7618	11.4324	11.3602		13.5769	2.06341		400	4.2311	8.85925	8.99203	9.00829		7.77267	1.18099
	401	11.7395	19.7568	11.4122	11.3357		13.561	2.0671		401	4.22504	8.84656	8.97654	8.99429		7.76061	1.17898
	402	11.7244	19.7515	11.3913	11.3116		13.5447	2.07088		402	4.21707	8.83395	8.96079	8.98092		7.74818	1.17749
	403	11.7075	19.7469	11.3695	11.2874		13.5278	2.07502		403	4.20788	8.82136	8.94539	8.96746		7.73552	1.17632
	404	11.6894	19.743	11.348	11.2629		13.5108	2.07943		404	4.1992	8.80894	8.93049	8.95345		7.72302	1.17503
	405	11.6711	19.7395	11.3277	11.2384		13.4942	2.08385		405	4.19218	8.79661	8.91615	8.93859		7.71088	1.17332
	406	11.6532	19.7357	11.3083	11.2143		13.4779	2.08809		406	4.18653	8.78436	8.90208	8.92307		7.69901	1.17122
	407	11.635	19.7314	11.2886	11.1915		13.4616	2.09209		407	4.18162	8.77246	8.88721	8.90765		7.68724	1.16892
	408	11.6158	19.7264	11.2682	11.1702		13.4451	2.09593		408	4.17704	8.76078	8.87041	8.89308		7.67533	1.16645
	409	11.5958	19.7213	11.247	11.1492		13.4283	2.09983		409	4.172	8.74866	8.85162	8.87965		7.66298	1.164
	410	11.5755	19.7164	11.2259	11.1278		13.4114	2.10387		410	4.16518	8.7353	8.83187	8.86714		7.64987	1.1619
	411	11.5554	19.7118	11.2053	11.1057		13.3946	2.10797		411	4.15584	8.7209	8.81194	8.85506		7.63593	1.16037
	412	11.5359	19.7074	11.1852	11.0834		13.378	2.11202		412	4.1454	8.70698	8.79228	8.84249		7.62179	1.15913
	413	11.5169	19.7028	11.1647	11.0613		13.3614	2.11603		413	4.13608	8.69446	8.77297	8.82915		7.60817	1.15769
	414	11.4983	19.698	11.1431	11.0395		13.3447	2.12002		414	4.12891	8.68276	8.7538	8.81571		7.5953	1.15578
	415	11.48	19.6927	11.1209	11.0173		13.3277	2.12396		415	4.12319	8.67077	8.73433	8.803		7.58282	1.15353
	416	11.4613	19.6865	11.0992	10.9939		13.3102	2.12778		416	4.11771	8.65813	8.71438	8.79114		7.57034	1.1512
	417	11.4426	19.6791	11.0784	10.9683		13.2921	2.13141		417	4.11162	8.64517	8.69413	8.77964		7.55764	1.14901
	418	11.4247	19.6705	11.0579	10.9408		13.2735	2.13483		418	4.10419	8.6322	8.67393	8.76812		7.54461	1.14716
	419	11.4076	19.662	11.0366	10.9127		13.2547	2.13834		419	4.09511	8.61918	8.65412	8.75594		7.53109	1.14569
	420	11.391	19.6548	11.0146	10.8854		13.2364	2.14215		420	4.0852	8.60574	8.63472	8.74241		7.51702	1.14432

## Sheet: Figure 1C
Figure 1C
	BAT
State 4 CI+CII	594.5376 µJ/s/whole BAT mitochondrial protein
State 4 β-oxidation	339.3894 µJ/s/whole BAT mitochondrial protein
SERCA	7.279045 µJ/s/whole BAT microsomal protein
	Ing WAT
State 4 CI+CII	36.58853 µJ/s/whole Ing WAT mitochondrial protein
State 4 β-oxidation	7.912966 µJ/s/whole Ing WAT mitochondrial protein
SERCA	55.49851 µJ/s/whole Ing WAT microsomal protein

## Sheet: Figure 1D
Figure 1D		Wild type - CI + CII			Heat discarded			Heat recorded				UCP1KO - CI + CII										Wild type - Beta oxidation										UCP1KO - Beta oxidation
		heat (µJ/s)										heat (µJ/s)										heat (µJ/s)										heat (µJ/s)									Heat rate - µj/min/µg mitochondria
	time(s)	WT1	WT2	WT3	WT4	WT5		AVG	SEM		time(s)	UCP1KO 1	UCP1KO 2	UCP1KO 3	UCP1KO 4	UCP1KO 5		AVG	SEM		time(s)	WT1	WT2	WT3	WT4	WT5		AVG	SEM		time(s)	UCP1KO 1	UCP1KO 2	UCP1KO 3	UCP1KO 4	UCP1KO 5		AVG	SEM		Heat rates - WT - CI + CII	Heat rates - UCP1KO - CI + CII	Heat rates - WT - Beta-ox	Heat rates - UCP1KO - Beta-ox
	0	2.21689e-12	4.54747e-12	1.9611e-12	-2.33058e-12	1.10845e-12		1.50067e-12	1.11446e-12		0	1.76215e-12	-4.51905e-12	-1.90425e-12	-4.83169e-13	7.95808e-13		-8.69704e-13	1.10086e-12		0	-4.60432e-12	1.02318e-11	-1.67688e-12	1.36424e-12	7.13385e-12		2.48974e-12	2.74281e-12		0	3.2685e-12	9.09495e-12	-2.64322e-12	1.79057e-12	6.70752e-12		3.64366e-12	2.02735e-12		27.6522	10.1829	7.98473	2.16327
	1	-0.000416068	0.000494271	0.00395697	-0.00127459	7.21811e-05		0.000566552	0.000897216		1	-0.000267048	-0.00161603	-7.35464e-05	-0.00202037	0.000607445		-0.00067391	0.000493376		1	-0.000290551	0.00170937	0.00304461	0.000791457	-0.00180667		0.000689643	0.000830315		1	-0.00253108	-0.000477499	-0.00119393	-0.00237235	0.00101025		-0.00111292	0.000652515		17.6516	14.9515	14.1452	3.4757
	2	-0.0201445	-0.0129752	-0.0341861	-0.0158964	-0.0238471		-0.0214098	0.00368996		2	-0.00827323	-0.014616	-0.00682658	-0.0146176	-0.00664981		-0.0101966	0.00182636		2	-0.00721895	-0.00609749	-0.0141853	-0.00519734	-0.0167777		-0.00989534	0.0023391		2	-0.00655223	-0.00434164	-0.00439273	-0.00767936	-0.000884313		-0.00477005	0.0011633		49.8823	9.56517	31.7149	2.50262
	3	-0.0311006	-0.0203914	-0.0532924	-0.0240964	-0.0359293		-0.032962	0.00575419		3	-0.0124689	-0.0217474	-0.00921396	-0.020181	-0.0107133		-0.0148649	0.00255479		3	-0.0128573	-0.00992193	-0.0214007	-0.00784572	-0.0242343		-0.015252	0.00322092		3	-0.00911405	-0.00697154	-0.00737183	-0.00946746	-0.00132015		-0.00684901	0.00146361		21.6733	14.5456	9.86845	4.17629
	4	-0.0434648	-0.0286591	-0.0752991	-0.0324107	-0.0470761		-0.045382	0.00821428		4	-0.0210859	-0.0278296	-0.00975502	-0.0249372	-0.0162935		-0.0199802	0.00320588		4	-0.0186189	-0.0149469	-0.0304724	-0.0108153	-0.0308754		-0.0211458	0.00408156		4	-0.0106545	-0.00925217	-0.00982275	-0.0103628	-0.00258349		-0.00853515	0.00150709		34.8793	8.74263	20.159	2.76569
	5	-0.0701172	-0.0369236	-0.102536	-0.0405368	-0.0561413		-0.0612511	0.0118956		5	-0.0658827	-0.0362959	-0.00326166	-0.0333092	-0.0272452		-0.0331989	0.0100238		5	-0.0242257	-0.0212901	-0.0435469	-0.014999	-0.038212		-0.0284547	0.00535374		5	-0.011615	-0.0139515	-0.0112743	-0.0136775	-0.00572549		-0.0112488	0.00148062
	6	-0.153729	-0.0417415	-0.142293	-0.0519356	-0.0594261		-0.0898251	0.0239879		6	-0.204227	-0.0619408	0.0156497	-0.0556619	-0.054871		-0.0722102	0.0359358		6	-0.0314101	-0.030263	-0.0614368	-0.0217787	-0.0486533		-0.0387084	0.00716479		6	-0.0132381	-0.0263793	-0.0131051	-0.021504	-0.00666748		-0.0161788	0.00347108
	7	-0.35799	-0.0351098	-0.206172	-0.0813835	-0.0431661		-0.144764	0.0614816		7	-0.468489	-0.131378	0.0456476	-0.104772	-0.11451		-0.1547	0.0846329		7	-0.0410586	-0.0438125	-0.0791315	-0.0306461	-0.060235		-0.0509768	0.00848952		7	-0.018025	-0.0511396	-0.01492	-0.0287701	0.0104006		-0.0204908	0.00999822
	8	-0.731502	-0.00199689	-0.303991	-0.154539	0.0251011		-0.233386	0.137782		8	-0.833158	-0.273541	0.0771428	-0.186127	-0.213751		-0.285887	0.149433		8	-0.0480568	-0.0579814	-0.0815346	-0.0340459	-0.058677		-0.0560592	0.00777227		8	-0.0274449	-0.0879356	-0.008615	-0.0188729	0.0735765		-0.0138584	0.0258549
	9	-1.28609	0.0818208	-0.434672	-0.297796	0.197138		-0.347921	0.261914		9	-1.2393	-0.507871	0.0976362	-0.289659	-0.341897		-0.456218	0.219482		9	-0.0394979	-0.056669	-0.0439173	-0.0125496	-0.0153037		-0.0335875	0.00851846		9	-0.0370022	-0.130872	0.0241201	0.0353436	0.215115		0.0213408	0.056712
	10	-1.98354	0.248303	-0.577865	-0.522518	0.533301		-0.460464	0.437454		10	-1.66945	-0.838624	0.0990381	-0.390264	-0.469473		-0.653754	0.294609		10	0.00209941	-0.0135764	0.0619388	0.0636419	0.105745		0.0439697	0.0218983		10	-0.0333404	-0.172005	0.108793	0.164265	0.460026		0.105548	0.106169
	11	-2.71323	0.531325	-0.693096	-0.814225	1.08608		-0.520629	0.656185		11	-2.18606	-1.26372	0.0809664	-0.457337	-0.557809		-0.876793	0.391081		11	0.0930474	0.0984989	0.259351	0.22608	0.335798		0.202555	0.0470917		11	0.00259132	-0.205084	0.27064	0.391644	0.819449		0.255848	0.175058
	12	-3.2895	0.958706	-0.729619	-1.13119	1.88792		-0.460735	0.895955		12	-2.84193	-1.79107	0.0490808	-0.465222	-0.571228		-1.12407	0.524973		12	0.242802	0.297915	0.560422	0.498165	0.692482		0.458357	0.0833733		12	0.0886931	-0.227333	0.527173	0.728104	1.29163		0.481652	0.262292
	13	-3.4955	1.54547	-0.642137	-1.4108	2.94683		-0.211227	1.1285		13	-3.56343	-2.42504	0.0108228	-0.39919	-0.485545		-1.37248	0.691217		13	0.45221	0.590447	0.964303	0.890501	1.17751		0.814995	0.130661		13	0.23468	-0.239194	0.884537	1.17089	1.86713		0.783608	0.366172
	14	-3.15564	2.29201	-0.40399	-1.58354	4.25019		0.279806	1.33332		14	-4.14007	-3.1254	-0.0285359	-0.255457	-0.291298		-1.56815	0.859178		14	0.716036	0.971265	1.46109	1.40192	1.78089		1.26624	0.188544		14	0.440064	-0.242347	1.33862	1.7084	2.53476		1.1559	0.48515
	15	-2.18712	3.18759	-0.0102764	-1.58969	5.77166		1.03444	1.5072		15	-4.32132	-3.79046	-0.068828	-0.0361423	0.00978773		-1.64139	0.989361		15	1.02725	1.42901	2.03807	2.02288	2.48672		1.80079	0.256195		15	0.697444	-0.236646	1.87848	2.32639	3.28398		1.58993	0.61759
	16	-0.596865	4.21532	0.529555	-1.3904	7.47644		2.04681	1.66266		16	-3.93096	-4.28577	-0.113533	0.258075	0.411723		-1.53209	1.05671		16	1.38098	1.95107	2.6836	2.73917	3.27859		2.40668	0.332199		16	0.997393	-0.218193	2.49042	3.01184	4.10322		2.07694	0.761048
	17	1.56321	5.35598	1.20259	-0.968229	9.32375		3.29546	1.8186		17	-2.92572	-4.49036	-0.16306	0.632884	0.910304		-1.20719	1.06519		17	1.7758	2.52834	3.38763	3.53573	4.14275		3.07405	0.414539		17	1.33309	-0.179029	3.16042	3.75313	4.97697		2.60891	0.911631
	18	4.24311	6.58867	2.00074	-0.320658	11.2681		4.75599	1.99239		18	-1.37709	-4.32925	-0.207069	1.10016	1.50493		-0.661665	1.04804		18	2.2113	3.1553	4.13962	4.39854	5.06648		3.79425	0.500849		18	1.70177	-0.10922	3.87545	4.53774	5.88376		3.1779	1.06399
	19	7.42	7.88753	2.9223	0.54965	13.2591		6.40772	2.19797		19	0.592757	-3.78063	-0.222564	1.67193	2.19642		0.0915831	1.05527		19	2.68421	3.82576	4.92536	5.31327	6.03251		4.55622	0.588508		19	2.10222	-0.000795903	4.62239	5.34926	6.79623		3.77386	1.212
	20	11.0903	9.21919	3.96565	1.64239	15.2417		8.23183	2.44851		20	2.87748	-2.86228	-0.177343	2.35174	2.98109		1.03414	1.1308		20	3.18524	4.52763	5.72422	6.26115	7.01497		5.34264	0.674706		20	2.53103	0.148613	5.38517	6.16494	7.68252		4.38245	1.34956
	21	15.2313	10.5439	5.11922	2.96001	17.1556		10.202	2.75721		21	5.42221	-1.60743	-0.0347541	3.12714	3.8445		2.15033	1.29277		21	3.69794	5.24004	6.50861	7.21609	7.98029		6.12859	0.75675		21	2.97904	0.333542	6.14252	6.95615	8.50973		4.98419	1.47155
	22	19.756	11.8185	6.3536	4.50011	18.9389		12.2734	3.13124		22	8.20553	-0.0426844	0.241279	3.96777	4.75858		3.42609	1.5344		22	4.20038	5.93527	7.24777	8.14601	8.89219		6.88432	0.832458		22	3.43063	0.541811	6.86851	7.69163	9.24907		5.55633	1.57451
	23	24.4895	13.0021	7.61973	6.24269	20.5349		14.3778	3.56301		23	11.1982	1.8181	0.678365	4.83275	5.68412		4.84231	1.83835		23	4.67025	6.5843	7.91535	9.0171	9.71868		7.58114	0.90027		23	3.86654	0.759886	7.53656	8.3448	9.88302		6.07816	1.65706
	24	29.193	14.0637	8.85745	8.13863	21.9036		16.4313	4.0283		24	14.3498	3.96149	1.28768	5.68509	6.58171		6.37316	2.18886		24	5.09149	7.1634	8.49762	9.80122	10.44		8.19875	0.959363		24	4.26797	0.979999	8.12613	8.90183	10.4103		6.53725	1.71972
	25	33.6269	14.9872	10.0119	10.1098	23.0316		18.3535	4.49462		25	17.5839	6.35751	2.0657	6.50609	7.42681		7.98801	2.57221		25	5.46019	7.66161	8.99668	10.4842	11.054		8.73134	1.00951		25	4.62233	1.20369	8.62943	9.36455	10.8434		6.93268	1.76417
	26	37.6056	15.7733	11.0492	12.0669	23.9322		20.0854	4.93102		26	20.7653	8.94612	3.00318	7.29924	8.21671		9.64611	2.96484		26	5.78413	8.08478	9.42607	11.0691	11.5745		9.18772	1.05105		26	4.9282	1.43859	9.05191	9.74608	11.1993		7.27281	1.79213
	27	41.0237	16.4364	11.9634	13.9318	24.6361		21.5983	5.31426		27	23.6947	11.6296	4.09028	8.08163	8.96435		11.2921	3.32813		27	6.07609	8.44997	9.80266	11.5716	12.0218		9.58443	1.08473		27	5.19502	1.69088	9.40672	10.0625	11.4908		7.56919	1.80504
	28	43.8713	16.9966	12.7716	15.6546	25.1793		22.8947	5.63437		28	26.1701	14.2769	5.31398	8.86903	9.68613		12.8632	3.62016		28	6.34678	8.77481	10.1394	12.0096	12.4131		9.93674	1.11149		28	5.43708	1.96062	9.70789	10.3263	11.7259		7.83156	1.80432
	29	46.2259	17.4724	13.5003	17.2183	25.596		24.0026	5.89653		29	28.1032	16.7455	6.65202	9.6652	10.3939		14.312	3.81928		29	6.60078	9.0701	10.4435	12.3969	12.7594		10.2541	1.13253		29	5.66552	2.24197	9.96569	10.546	11.9106		8.06595	1.79195
	30	48.199	17.8788	14.1707	18.6333	25.9168		24.9597	6.11369		30	29.5956	18.9256	8.06997	10.4605	11.0939		15.6291	3.93924		30	6.83704	9.33975	10.7189	12.7423	13.0679		10.5412	1.14946		30	5.88387	2.52549	10.1869	10.7288	12.0527		8.27555	1.7709
	31	49.8775	18.2273	14.7927	19.9263	26.1689		25.7985	6.2963		31	30.8609	20.785	9.52341	11.2379	11.7896		16.8394	4.01605		31	7.05316	9.58537	10.9696	13.0525	13.3449		10.8011	1.1639		31	6.08998	2.80149	10.3769	10.8818	12.1624		8.46253	1.74476
	32	51.3048	18.5287	15.3669	21.1273	26.3736		26.5403	6.44842		32	32.0742	22.3699	10.9636	11.9804	12.4832		17.9743	4.08264		32	7.24855	9.80958	11.2012	13.3328	13.5972		11.0379	1.1771		32	6.28061	3.06369	10.5404	11.0122	12.2498		8.62934	1.71655
	33	52.5036	18.7944	15.8925	22.2594	26.5437		27.1987	6.57126		33	33.2914	23.7537	12.3433	12.6767	13.1755		19.0481	4.15362		33	7.42529	10.0165	11.4201	13.5887	13.8305		11.2562	1.18968		33	6.45435	3.31042	10.6818	11.1255	12.3211		8.77863	1.68794
	34	53.5056	19.0355	16.373	23.3338	26.6844		27.7864	6.66845		34	34.4765	24.9888	13.6232	13.3221	13.8655		20.0552	4.22689		34	7.58773	10.2116	11.6306	13.825	14.048		11.4606	1.20152		34	6.61249	3.5436	10.8049	11.2249	12.3783		8.91283	1.65914
	35	54.3623	19.26	16.8179	24.3501	26.797		28.3175	6.74783		35	35.5766	26.0963	14.7762	13.9166	14.5496		20.9831	4.29515		35	7.74116	10.4001	11.8331	14.0452	14.2501		11.6539	1.21186		35	6.758	3.76638	10.9127	11.3115	12.42		9.03372	1.62957
	36	55.1319	19.4715	17.2392	25.3005	26.886		28.8058	6.81891		36	36.5748	27.0798	15.7866	14.4616	15.2218		21.8249	4.35577		36	7.88974	10.5852	12.0266	14.2514	14.4344		11.8375	1.21983		36	6.89343	3.98055	11.0067	11.3862	12.446		9.14259	1.59886
	37	55.8572	19.6699	17.6466	26.1765	26.9602		29.2621	6.88857		37	37.495	27.9412	16.647	14.9556	15.8721		22.5822	4.41321		37	8.03529	10.7668	12.2096	14.4436	14.5985		12.0108	1.22488		37	7.01999	4.18489	11.088	11.4491	12.4587		9.24013	1.56745
	38	56.5527	19.8535	18.0449	26.9761	27.03		29.6914	6.95848		38	38.3718	28.69	17.3562	15.3925	16.4875		23.2596	4.47476		38	8.17774	10.9432	12.3804	14.6197	14.742		12.1726	1.22686		38	7.13704	4.37523	11.1569	11.5008	12.4612		9.32623	1.53644
	39	57.2109	20.0214	18.4334	27.7043	27.1033		30.0947	7.02642		39	39.218	29.343	17.9191	15.7637	17.054		23.8596	4.54476		39	8.31554	11.1127	12.5384	14.7779	14.8671		12.3223	1.22617		39	7.24207	4.54647	11.2145	11.5425	12.4558		9.40026	1.50722
	40	57.8199	20.1736	18.8077	28.3714	27.1838		30.4713	7.08959		40	40.0157	29.9189	18.3461	16.0621	17.561		24.3808	4.62195		40	8.44666	11.2741	12.6851	14.919	14.9772		12.4604	1.22366		40	7.33262	4.69501	11.2631	11.5755	12.444		9.46204	1.4809
	41	58.3751	20.3108	19.1628	28.9877	27.2712		30.8215	7.14692		41	40.7334	30.4324	18.6532	16.2875	18.003		24.8219	4.70128		41	8.56919	11.4261	12.8235	15.0465	15.0752		12.5881	1.22038		41	7.40755	4.82026	11.3054	11.6014	12.4279		9.51249	1.45817
	42	58.8793	20.4338	19.4952	29.5594	27.3635		31.1463	7.19878		42	41.3482	30.894	18.8627	16.4481	18.3801		25.1866	4.77731		42	8.68266	11.5669	12.9563	15.1646	15.1631		12.7067	1.21716		42	7.46726	4.92485	11.3439	11.6213	12.4099		9.55344	1.43904
	43	59.3339	20.5432	19.8046	30.0873	27.4596		31.4458	7.24523		43	41.8537	31.312	19.003	16.5592	18.6956		25.4847	4.84599		43	8.78861	11.6955	13.0853	15.2769	15.2424		12.8177	1.21432		43	7.51385	5.01338	11.3795	11.6353	12.3916		9.58672	1.42285
	44	59.7331	20.6392	20.0932	30.5681	27.559		31.7185	7.28471		44	42.2554	31.6942	19.1045	16.6389	18.9538		25.7294	4.9047		44	8.89018	11.8127	13.2108	15.3846	15.315		12.9227	1.21162		44	7.55076	5.09018	11.4115	11.6427	12.3732		9.61366	1.40857
	45	60.0631	20.7219	20.3638	30.9972	27.6615		31.9615	7.31421		45	42.5614	32.0493	19.1912	16.7037	19.1586		25.9328	4.95195		45	8.99072	11.9197	13.3329	15.4877	15.3833		13.0229	1.2087		45	7.58177	5.15831	11.4382	11.6433	12.3539		9.6351	1.39524
	46	60.3089	20.7918	20.6188	31.3716	27.767		32.1716	7.33046		46	42.7827	32.3832	19.2747	16.7645	19.3134		26.1037	4.9879		46	9.09195	12.0172	13.4522	15.5857	15.4503		13.1195	1.20543		46	7.60915	5.21954	11.4582	11.6371	12.3337		9.65153	1.38228
	47	60.4626	20.8508	20.86	31.6916	27.8755		32.3481	7.33152		47	42.9378	32.6955	19.3548	16.8272	19.4226		26.2476	5.01483		47	9.19348	12.1059	13.5697	15.6782	15.5192		13.2133	1.20219		47	7.63286	5.27451	11.4701	11.625	12.3133		9.66315	1.36966
	48	60.5293	20.9015	21.0891	31.9618	27.9873		32.4938	7.31789		48	43.053	32.9776	19.4249	16.8943	19.4926		26.3685	5.0364		48	9.29347	12.1873	13.6871	15.7666	15.593		13.3055	1.19963		48	7.65204	5.32345	11.4742	11.6083	12.2945		9.67051	1.35766
	49	60.5258	20.9461	21.3071	32.1918	28.102		32.6146	7.29242		49	43.1576	33.2162	19.4778	16.9661	19.5315		26.4699	5.05641		49	9.38931	12.2642	13.8064	15.8525	15.6732		13.3971	1.1984		49	7.66648	5.36716	11.4721	11.5879	12.2788		9.67447	1.34647
	50	60.4739	20.9852	21.5151	32.3955	28.2174		32.7174	7.25918		50	43.2784	33.4014	19.5102	17.0427	19.5479		26.5561	5.07817		50	9.47806	12.3389	13.9293	15.9372	15.7602		13.4887	1.19909		50	7.67689	5.40669	11.4655	11.5642	12.266		9.67586	1.33603
	51	60.3932	21.0183	21.7145	32.586	28.3311		32.8086	7.22183		51	43.4316	33.5329	19.5252	17.1237	19.551		26.6329	5.10346		51	9.55758	12.4126	14.0568	16.021	15.8536		13.5803	1.20204		51	7.68455	5.44233	11.4559	11.5383	12.2549		9.6752	1.32621
	52	60.2956	21.0445	21.9082	32.7721	28.4418		32.8924	7.18256		52	43.6158	33.6205	19.53	17.2086	19.5503		26.705	5.13151		52	9.62757	12.4856	14.1882	16.1036	15.9524		13.6715	1.20715		52	7.69057	5.47412	11.4444	11.5109	12.243		9.6726	1.31684
	53	60.1869	21.0646	22.099	32.9576	28.55		32.9716	7.14218		53	43.8121	33.6791	19.5325	17.2966	19.5542		26.7749	5.15928		53	9.68947	12.557	14.3226	16.1839	16.0554		13.7617	1.21403		53	7.69552	5.50283	11.4309	11.4821	12.2293		9.66811	1.30763
	54	60.0704	21.0803	22.2886	33.1416	28.6569		33.0475	7.10102		54	43.9969	33.722	19.5364	17.3864	19.5671		26.8418	5.18328		54	9.74575	12.6264	14.4598	16.2608	16.1632		13.8512	1.22223		54	7.69929	5.52978	11.4153	11.4517	12.2139		9.66198	1.29839
	55	59.9502	21.093	22.4779	33.3202	28.7625		33.1208	7.0597		55	44.1564	33.756	19.5387	17.4761	19.5892		26.9033	5.20209		55	9.79899	12.6943	14.599	16.3328	16.2774		13.9405	1.23132		55	7.70096	5.55605	11.3975	11.4201	12.197		9.65431	1.28905
	56	59.8322	21.1045	22.6668	33.4893	28.8669		33.1919	7.0192		56	44.2927	33.7819	19.5325	17.5635	19.6181		26.9577	5.21692		56	9.85039	12.7619	14.7394	16.3997	16.3984		14.0299	1.24107		56	7.69955	5.58203	11.3781	11.3882	12.1773		9.64504	1.2796
	57	59.7228	21.1159	22.8548	33.6456	28.9702		33.2619	6.9806		57	44.4142	33.7967	19.5108	17.6467	19.6519		27.0041	5.22981		57	9.89924	12.8298	14.8805	16.4634	16.525		14.1196	1.25167		57	7.69526	5.60772	11.3583	11.3567	12.1544		9.63448	1.2701
	58	59.6244	21.1277	23.0415	33.7884	29.0728		33.331	6.94434		58	44.5261	33.7983	19.4708	17.7237	19.6908		27.0419	5.24184		58	9.94449	12.8976	15.0225	16.5274	16.6552		14.2094	1.26346		58	7.68961	5.63278	11.3393	11.325	12.1286		9.62307	1.26057
	59	59.5328	21.14	23.2257	33.9197	29.1751		33.3987	6.90966		59	44.627	33.7875	19.4168	17.7925	19.7363		27.072	5.25262		59	9.98655	12.9643	15.1652	16.5937	16.7869		14.2993	1.27641		59	7.68418	5.65666	11.3222	11.2924	12.1009		9.61124	1.25108
	60	59.4391	21.152	23.4064	34.0421	29.2777		33.4635	6.87497		60	44.7099	33.7672	19.3595	17.8523	19.7902		27.0958	5.26037		60	10.0275	13.0297	15.3085	16.6622	16.9183		14.3893	1.28997		60	7.67973	5.67916	11.3073	11.2588	12.0712		9.59923	1.24164
	61	59.3356	21.1634	23.5831	34.1576	29.3796		33.5238	6.83894		61	44.762	33.7423	19.3115	17.9031	19.8533		27.1144	5.26224		61	10.0704	13.0942	15.4526	16.732	17.0477		14.4794	1.30336		61	7.67595	5.70038	11.2936	11.2257	12.0392		9.58696	1.23225
	62	59.2217	21.1743	23.7564	34.2664	29.4789		33.5795	6.80144		62	44.7661	33.7183	19.2812	17.9452	19.9241		27.127	5.25512		62	10.1179	13.1578	15.5973	16.8022	17.1727		14.5696	1.31582		62	7.67216	5.72024	11.2792	11.1943	12.0053		9.57425	1.22297
	63	59.1049	21.1864	23.9269	34.3671	29.5732		33.6317	6.76374		63	44.7087	33.6994	19.2699	17.9789	20.0007		27.1315	5.23698		63	10.1703	13.22	15.7418	16.8728	17.2911		14.6592	1.32704		63	7.66749	5.73898	11.263	11.1657	11.9705		9.56113	1.21389
	64	58.9965	21.2011	24.0948	34.4575	29.662		33.6824	6.72783		64	44.5903	33.6859	19.2733	18.005	20.0811		27.1271	5.20827		64	10.2255	13.2807	15.8854	16.9436	17.4019		14.7474	1.33722		64	7.66111	5.75679	11.2455	11.1401	11.9361		9.5479	1.20525
	65	58.9065	21.2182	24.2602	34.5362	29.7466		33.7335	6.69551		65	44.4293	33.6738	19.2855	18.0254	20.1649		27.1158	5.17219		65	10.2803	13.3408	16.0281	17.0136	17.5053		14.8336	1.34682		65	7.65353	5.77345	11.2281	11.1168	11.9033		9.53505	1.19722
	66	58.8409	21.2369	24.4228	34.6024	29.8284		33.7863	6.66793		66	44.2523	33.6574	19.302	18.0426	20.2527		27.1014	5.13289		66	10.3325	13.4013	16.1706	17.082	17.6014		14.9176	1.3561		66	7.64643	5.78862	11.2124	11.0944	11.873		9.52297	1.18981
	67	58.8027	21.2566	24.5821	34.6569	29.908		33.8412	6.64573		67	44.0821	33.633	19.3202	18.0607	20.3451		27.0882	5.09379		67	10.3812	13.4634	16.3136	17.1481	17.6899		14.9992	1.3651		67	7.64073	5.80192	11.1984	11.0717	11.8457		9.51169	1.18298
	68	58.792	21.2767	24.7379	34.7009	29.985		33.8985	6.62899		68	43.9296	33.5999	19.3392	18.0837	20.4418		27.0788	5.05638		68	10.4271	13.5272	16.4571	17.2116	17.7707		15.0787	1.3737		68	7.63591	5.81315	11.1851	11.0491	11.8225		9.50115	1.17688
	69	58.8072	21.2975	24.892	34.7357	30.0585		33.9582	6.61732		69	43.7901	33.5588	19.3588	18.1149	20.5406		27.0726	5.01974		69	10.4712	13.5926	16.6012	17.2728	17.8437		15.1563	1.38176		69	7.63081	5.82255	11.1712	11.0275	11.8044		9.49129	1.17161
	70	58.8452	21.3199	25.047	34.7626	30.1286		34.0207	6.60982		70	43.6487	33.5101	19.3788	18.1561	20.6381		27.0664	4.98151		70	10.5151	13.6588	16.7453	17.3318	17.9104		15.2323	1.3892		70	7.62422	5.8312	11.1561	11.0074	11.7919		9.48218	1.16716
	71	58.9029	21.3451	25.2046	34.7837	30.1964		34.0866	6.60568		71	43.4887	33.4526	19.3982	18.2067	20.7307		27.0554	4.93918		71	10.5602	13.7248	16.8897	17.3878	17.9737		15.3072	1.3961		71	7.61596	5.84044	11.141	10.9886	11.7851		9.47422	1.16338
	72	58.9777	21.3725	25.3642	34.8013	30.2635		34.1558	6.60453		72	43.299	33.3832	19.4149	18.2651	20.8165		27.0357	4.89114		72	10.6068	13.7902	17.0341	17.4402	18.0378		15.3818	1.40278		72	7.60681	5.85047	11.1276	10.971	11.7828		9.46773	1.16022
	73	59.0661	21.4004	25.5242	34.8184	30.3316		34.2281	6.60594		73	43.0789	33.3004	19.4261	18.3277	20.8961		27.0058	4.83764		73	10.654	13.8555	17.1784	17.4892	18.1057		15.4566	1.40964		73	7.59751	5.86053	11.1167	10.9545	11.7828		9.46238	1.15755
	74	59.1618	21.4271	25.6843	34.8375	30.4028		34.3027	6.60881		74	42.8363	33.2058	19.4301	18.3895	20.9712		26.9666	4.78062		74	10.7006	13.9214	17.3231	17.5361	18.1786		15.532	1.41714		74	7.58872	5.86996	11.1071	10.9381	11.7831		9.4574	1.15509
	75	59.2559	21.4527	25.8457	34.8598	30.4785		34.3785	6.6114		75	42.5799	33.104	19.4265	18.4448	21.0426		26.9196	4.72228		75	10.7454	13.9878	17.469	17.5826	18.2575		15.6084	1.42569		75	7.5807	5.87871	11.097	10.9216	11.7827		9.45215	1.15257
	76	59.3405	21.4782	26.0102	34.8849	30.5594		34.4546	6.61196		76	42.3134	33.0007	19.4167	18.4881	21.109		26.8656	4.66412		76	10.7884	14.0542	17.6162	17.6303	18.3428		15.6864	1.43551		76	7.57289	5.88707	11.0847	10.9056	11.7807		9.4462	1.14981
	77	59.4099	21.5043	26.1789	34.9098	30.6455		34.5297	6.60929		77	42.0386	32.9013	19.4022	18.5155	21.1677		26.8051	4.6072		77	10.8303	14.1208	17.7647	17.6794	18.4348		15.766	1.44648		77	7.56447	5.89524	11.0697	10.8915	11.7759		9.43935	1.14678
	78	59.4605	21.5308	26.3524	34.931	30.7362		34.6022	6.60269		78	41.7576	32.8091	19.3847	18.5252	21.2163		26.7386	4.55224		78	10.8724	14.1879	17.9143	17.7299	18.5335		15.8476	1.45835		78	7.55542	5.90287	11.0527	10.8797	11.7674		9.43162	1.14352
	79	59.4882	21.5574	26.5302	34.9457	30.8298		34.6703	6.59151		79	41.4697	32.7255	19.3648	18.5172	21.2534		26.6661	4.4993		79	10.9156	14.2556	18.0645	17.7817	18.6382		15.9311	1.47083		79	7.54672	5.90964	11.0354	10.8696	11.7547		9.42322	1.14004
	80	59.4875	21.5843	26.7108	34.9531	30.9256		34.7323	6.57485		80	41.1719	32.649	19.3426	18.4931	21.2794		26.5872	4.44764		80	10.9604	14.3235	18.2142	17.835	18.748		16.0162	1.48372		80	7.53957	5.91551	11.0195	10.8598	11.7376		9.41438	1.13621
	81	59.454	21.6116	26.8927	34.9541	31.0243		34.7873	6.55194		81	40.8663	32.5755	19.3177	18.456	21.2963		26.5024	4.397		81	11.0063	14.3913	18.3621	17.8895	18.8621		16.1023	1.49689		81	7.53433	5.92067	11.0055	10.8493	11.7155		9.40505	1.13194
	82	59.3877	21.639	27.0746	34.9514	31.1267		34.8359	6.52288		82	40.5651	32.5003	19.2907	18.4101	21.3066		26.4146	4.34847		82	11.0527	14.459	18.5073	17.9445	18.979		16.1885	1.51021		82	7.53019	5.92607	10.9925	10.8382	11.6883		9.39506	1.12706
	83	59.295	21.666	27.2563	34.9494	31.2324		34.8798	6.48896		83	40.2848	32.4194	19.2626	18.3609	21.3126		26.3281	4.30376		83	11.099	14.5264	18.6502	18.0003	19.0965		16.2745	1.52361		83	7.52601	5.93243	10.9791	10.8263	11.6565		9.38408	1.12148
	84	59.1885	21.693	27.4385	34.9513	31.3394		34.9221	6.45255		84	40.0382	32.3308	19.2339	18.3144	21.315		26.2464	4.26406		84	11.1443	14.5932	18.7907	18.0575	19.2116		16.3595	1.53699		84	7.52059	5.93973	10.9637	10.8141	11.6206		9.37176	1.1153
	85	59.0828	21.7197	27.6227	34.9593	31.4445		34.9658	6.41641		85	39.8362	32.2364	19.2037	18.2773	21.314		26.1735	4.23067		85	11.1878	14.6585	18.9287	18.1155	19.3216		16.4424	1.55022		85	7.51335	5.94763	10.9458	10.8026	11.5804		9.35797	1.10861
	86	58.992	21.7444	27.814	34.9789	31.5417		35.0142	6.38329		86	39.6964	32.1458	19.1671	18.2581	21.3159		26.1167	4.20631		86	11.2294	14.7212	19.0629	18.1719	19.4237		16.5218	1.5629		86	7.50503	5.9574	10.9255	10.7905	11.5335		9.34239	1.10087
	87	58.9295	21.7613	28.0214	35.0232	31.6168		35.0704	6.35612		87	39.6413	32.0751	19.1129	18.2692	21.3368		26.0871	4.19462		87	11.2687	14.7795	19.1881	18.221	19.5122		16.5939	1.57392		87	7.49691	5.97231	10.9009	10.7721	11.4727		9.32298	1.09024
	88	58.8988	21.757	28.2521	35.1062	31.6453		35.1319	6.33737		88	39.6789	32.036	19.0201	18.3248	21.3964		26.0912	4.19715		88	11.3026	14.8287	19.2932	18.2514	19.5761		16.6504	1.58153		88	7.48857	5.99529	10.8644	10.737	11.3851		9.29406	1.07383
	89	58.8799	21.7079	28.5021	35.2278	31.5931		35.1822	6.32711		89	39.7821	32.0225	18.8594	18.4345	21.506		26.1209	4.21048		89	11.3228	14.8595	19.3619	18.2469	19.5987		16.678	1.58399		89	7.47554	6.02629	10.8007	10.6716	11.2546		9.24573	1.04845
	90	58.818	21.5838	28.7518	35.3636	31.4246		35.1884	6.32088		90	39.8881	32.0074	18.5998	18.596	21.6564		26.1496	4.22673		90	11.3172	14.858	19.3766	18.1881	19.562		16.6604	1.58002		90	7.44897	6.06175	10.6901	10.5613	11.0648		9.1654	1.01143
	91	58.6299	21.356	28.9697	35.4682	31.1123		35.1072	6.3094		91	39.9185	31.9498	18.2184	18.7932	21.8176		26.1395	4.23681		91	11.2734	14.8092	19.3241	18.0566	19.4514		16.583	1.56925		91	7.39797	6.09679	10.5143	10.3942	10.8043		9.0415	0.961215
	92	58.227	21.006	29.1225	35.4914	30.6434		34.8981	6.28107		92	39.8031	31.81	17.7074	19.0008	21.9486		26.054	4.23341		92	11.1823	14.7003	19.1983	17.8409	19.2601		16.4364	1.55231		92	7.3133	6.12688	10.2624	10.163	10.4699		8.8671	0.897727
	93	57.5436	20.529	29.1858	35.3956	30.0209		34.535	6.22614		93	39.4971	31.5604	17.0744	19.1933	22.0122		25.8675	4.2125		93	11.0396	14.5235	18.9999	17.5387	18.989		16.2181	1.5305		93	7.18977	6.14793	9.9332	9.86667	10.0668		8.64088	0.822389
	94	56.5531	19.9322	29.1492	35.1653	29.2586		34.0117	6.13968		94	38.9897	31.1909	16.3354	19.3517	21.9856		25.5707	4.17417		94	10.8468	14.2786	18.7348	17.155	18.6451		15.9321	1.50507		94	7.02689	6.15694	9.5337	9.50912	9.6047		8.36627	0.737488
	95	55.2644	19.2302	29.0152	34.8044	28.3754		33.3379	6.0219		95	38.2972	30.7033	15.5088	19.4649	21.8603		25.1669	4.12179		95	10.6102	13.972	18.4121	16.6986	18.2381		15.5862	1.47684		95	6.82753	6.15176	9.07585	9.09723	9.09437		8.04935	0.645659
	96	53.7054	18.4399	28.7936	34.3266	27.391		32.5313	5.87591		96	37.4411	30.1034	14.6105	19.5286	21.6357		24.6639	4.05868		96	10.3371	13.6128	18.0413	16.1794	17.7777		15.1897	1.44644		96	6.59588	6.13026	8.57205	8.63945	8.5457		7.69667	0.549607
	97	51.9043	17.5784	28.4942	33.7436	26.3258		31.6093	5.70494		97	36.4264	29.3933	13.6559	19.5404	21.3111		24.0654	3.98497		97	10.0335	13.2099	17.631	15.6074	17.2732		14.751	1.41455		97	6.33538	6.08975	8.03244	8.14486	7.9676		7.31401	0.452225
	98	49.8818	16.6617	28.1217	33.0579	25.2029		30.5852	5.51077		98	35.2389	28.5682	12.6621	19.4952	20.8811		23.3691	3.89718		98	9.70372	12.7713	17.1895	14.9929	16.7341		14.2783	1.38229		98	6.04858	6.02697	7.46532	7.62361	7.36961		6.90682	0.357114
	99	47.6548	15.7084	27.6756	32.2645	24.0503		29.4707	5.29372		99	33.8598	27.621	11.6516	19.3827	20.3366		22.5703	3.79033		99	9.35176	12.3053	16.7265	14.3488	16.1727		13.781	1.35119		99	5.73789	5.93939	6.88088	7.08718	6.76428		6.48193	0.26955
	100	45.2475	14.7416	27.1557	31.3588	22.9015		28.281	5.05398		100	32.2846	26.5493	10.6528	19.1899	19.6696		21.6692	3.66066		100	8.98395	11.8224	16.256	13.692	15.6049		13.2719	1.3231		100	5.40728	5.82589	6.29364	6.54908	6.16837		6.04885	0.198211
	101	42.7024	13.7898	26.5687	30.3455	21.7954		27.0404	4.7934		101	30.539	25.3639	9.69738	18.9068	18.8812		20.6777	3.50811		101	8.60948	11.3358	15.7958	13.043	15.0499		12.7668	1.29989		101	5.06375	5.68616	5.72169	6.02526	5.60101		5.61958	0.156322
	102	40.0876	12.8853	25.9334	29.2457	20.771		25.7846	4.51721		102	28.685	24.0938	8.81655	18.5309	17.9875		19.6227	3.33733		102	8.24036	10.8612	15.3648	12.4226	14.5271		12.2832	1.28292		102	4.71722	5.52217	5.18495	5.53292	5.07996		5.20744	0.151997
	103	37.4929	12.0584	25.2811	28.0984	19.8599		24.5582	4.23487		103	26.808	22.7842	8.03443	18.0725	17.0226		18.5443	3.15643		103	7.88985	10.4149	14.9795	11.8495	14.0528		11.8373	1.27254		103	4.37933	5.3396	4.70176	5.08648	4.61793		4.82502	0.171737
	104	35.0157	11.3312	24.6493	26.9548	19.0779		23.4058	3.9589		104	24.9888	21.4872	7.36267	17.5535	16.0341		17.4852	2.97402		104	7.56927	10.0111	14.6487	11.3361	13.6361		11.4402	1.26794		104	4.06042	5.14636	4.28322	4.69435	4.21946		4.48076	0.196549
	105	32.735	10.7121	24.07	25.8626	18.4224		22.3604	3.70142		105	23.2744	20.2452	6.79884	17.0014	15.0691		16.4778	2.79579		105	7.28406	9.65784	14.3722	10.8867	13.2765		11.0955	1.26749		105	3.76677	4.94917	3.92983	4.35774	3.88031		4.17677	0.217521
	106	30.689	10.1946	23.5571	24.8473	17.8776		21.4331	3.46976		106	21.6691	19.078	6.32947	16.4397	14.1596		15.5352	2.62328		106	7.0323	9.35505	14.1427	10.4973	12.9664		10.7988	1.26969		106	3.50027	4.75121	3.63321	4.07189	3.59083		3.90948	0.232401
	107	28.8703	9.76245	23.1053	23.9079	17.4232		20.6138	3.26466		107	20.1512	17.9832	5.93632	15.8801	13.317		14.6536	2.45552		107	6.80713	9.09616	13.9503	10.1584	12.6968		10.5418	1.27371		107	3.25988	4.55312	3.38121	3.82834	3.34005		3.67252	0.241393
	108	27.2426	9.39679	22.6978	23.0266	17.041		19.881	3.08227		108	18.7003	16.9487	5.60302	15.3238	12.5376		13.8227	2.29162		108	6.60138	8.8718	13.7863	9.85892	12.4605		10.3158	1.27935		108	3.04315	4.35546	3.16279	3.61849	3.11872		3.45972	0.245514
	109	25.7658	9.08265	22.3192	22.1856	16.7178		19.2142	2.91782		109	17.3146	15.9677	5.31826	14.7681	11.8142		13.0366	2.13258		109	6.41049	8.67323	13.6446	9.59014	12.2525		10.1142	1.28656		109	2.84705	4.15967	2.96984	3.43619	2.92133		3.26682	0.24593
	110	24.4141	8.81078	21.9616	21.3763	16.4438		18.6013	2.76848		110	16.0108	15.0449	5.07561	14.2127	11.1432		12.2974	1.98108		110	6.23266	8.49449	13.5224	9.34706	12.0692		9.93317	1.29523		110	2.66867	3.96807	2.79715	3.27781	2.74596		3.09153	0.243711
	111	23.179	8.57578	21.6244	20.5997	16.2109		18.0379	2.63368		111	14.8102	14.1937	4.87049	13.6617	10.5253		11.6123	1.84016		111	6.06795	8.33251	13.4181	9.12678	11.9072		9.7705	1.30501		111	2.50611	3.78352	2.64217	3.14073	2.59156		2.93282	0.239784
	112	22.0593	8.37342	21.3095	19.8611	16.0117		17.523	2.51377		112	13.726	13.4258	4.69747	13.122	9.96135		10.9865	1.71199		112	5.91674	8.1862	13.33	8.92624	11.7627		9.62437	1.31541		112	2.35839	3.60875	2.50373	3.0218	2.45631		2.7898	0.234913
	113	21.0512	8.19888	21.0185	19.1644	15.8392		17.0544	2.4087		113	12.7569	12.7441	4.55066	12.6006	9.44898		10.4202	1.59702		113	5.77839	8.05448	13.2558	8.74156	11.6328		9.49262	1.32609		113	2.22449	3.44514	2.37979	2.91746	2.3378		2.66094	0.229643
	114	20.1441	8.0473	20.7506	18.5107	15.688		16.6281	2.3175		114	11.8891	12.1407	4.42536	12.1036	8.9823		9.9082	1.49409		114	5.6514	7.93511	13.1935	8.56933	11.5157		9.373	1.33699		114	2.10341	3.29253	2.26732	2.82425	2.233		2.5441	0.224303
	115	19.3243	7.91508	20.5036	17.8995	15.5542		16.2393	2.23852		115	11.106	11.6007	4.31831	11.6345	8.55499		9.44289	1.40133		115	5.53413	7.82552	13.1411	8.40734	11.4097		9.26355	1.34816		115	1.99412	3.15024	2.16363	2.73946	2.13899		2.43729	0.219075
	116	18.5799	7.7994	20.275	17.3295	15.4357		15.8839	2.17026		116	10.3976	11.1092	4.22731	11.1942	8.16241		9.01815	1.3171		116	5.42514	7.72386	13.0971	8.25439	11.3132		9.16275	1.35958		116	1.89582	3.01773	2.06739	2.66198	2.05406		2.33939	0.214051
	117	17.9031	7.69764	20.0634	16.7998	15.3304		15.5589	2.1116		117	9.76132	10.6567	4.1503	10.7825	7.80178		8.63051	1.24045		117	5.32345	7.62965	13.0604	8.10996	11.2248		9.06965	1.37112		117	1.80748	2.89434	1.97906	2.59215	1.97794		2.25019	0.209224
	118	17.2887	7.60744	19.8687	16.3096	15.2362		15.2621	2.06179		118	9.19688	10.2403	4.08454	10.3993	7.47115		8.27844	1.17113		118	5.22875	7.54324	13.0304	7.97327	11.1437		8.98387	1.3827		118	1.72817	2.77927	1.89974	2.53098	1.91068		2.16977	0.204574
	119	16.733	7.52677	19.6913	15.857	15.1512		14.9919	2.02012		119	8.70236	9.86213	4.02731	10.0438	7.16881		7.96088	1.10913		119	5.14049	7.46494	13.0074	7.84294	11.0696		8.90506	1.39442		119	1.65682	2.6724	1.82995	2.47874	1.85128		2.09784	0.200282
	120	16.2316	7.45442	19.5315	15.4391	15.0739		14.7461	1.98574		120	8.27247	9.52425	3.97682	9.71468	6.89325		7.67629	1.05415		120	5.05815	7.39426	12.9903	7.71775	11.0018		8.83245	1.40623		120	1.59245	2.57448	1.77009	2.43336	1.7986		2.0338	0.196423
	121	15.7794	7.38974	19.3888	15.0531	15.0029		14.5228	1.95766		121	7.89701	9.22456	3.93203	9.41082	6.64244		7.42137	1.00543		121	4.98161	7.33001	12.9779	7.59683	10.9393		8.76512	1.41798		121	1.53473	2.48602	1.71958	2.39191	1.75233		1.97691	0.192821
	122	15.3715	7.33249	19.2619	14.6967	14.9369		14.3199	1.93489		122	7.56196	8.95483	3.89226	9.13094	6.41382		7.19076	0.961712		122	4.91138	7.27116	12.9693	7.48026	10.881		8.70261	1.42945		122	1.48304	2.40666	1.67625	2.35291	1.71249		1.92627	0.189402
	123	15.0041	7.28241	19.1489	14.3685	14.8749		14.1358	1.91644		123	7.25462	8.70218	3.85716	8.87429	6.20497		6.97864	0.921478		123	4.84776	7.21713	12.964	7.36858	10.8262		8.64474	1.44046		123	1.43642	2.33535	1.63789	2.3161	1.67824		1.8808	0.186227
	124	14.6734	7.23875	19.0472	14.0665	14.8164		13.9685	1.90142		124	6.96946	8.45504	3.8264	8.64017	6.01381		6.78098	0.883535		124	4.78964	7.16767	12.9615	7.26189	10.7756		8.59125	1.45114		124	1.39464	2.27059	1.60344	2.28179	1.64778		1.83965	0.183282
	125	14.3753	7.20007	18.9545	13.7881	14.7621		13.816	1.88922		125	6.70919	8.20923	3.79944	8.42715	5.8386		6.59672	0.847432		125	4.73498	7.12228	12.9613	7.15953	10.7295		8.54151	1.46177		125	1.35773	2.21089	1.57241	2.25053	1.61983		1.80228	0.180504
	126	14.1057	7.16521	18.8698	13.5303	14.7119		13.6766	1.87943		126	6.48086	7.9689	3.77585	8.23336	5.67777		6.42735	0.813426		126	4.68222	7.07978	12.9633	7.06045	10.687		8.49455	1.47256		126	1.32498	2.15546	1.54447	2.22275	1.59435		1.76841	0.177948
	127	13.8614	7.13385	18.7934	13.2902	14.6655		13.5489	1.87175		127	6.28857	7.74298	3.75523	8.05697	5.52979		6.27471	0.782149		127	4.63135	7.03903	12.9678	6.964	10.6466		8.44976	1.48352		127	1.29529	2.10442	1.51948	2.19823	1.57167		1.73782	0.17571
	128	13.6395	7.10598	18.725	13.0659	14.6223		13.4317	1.86586		128	6.12772	7.53985	3.73698	7.89559	5.39349		6.13872	0.754109		128	4.58311	6.99997	12.9749	6.8703	10.6067		8.40699	1.49445		128	1.26796	2.05874	1.49746	2.17601	1.55164		1.71036	0.173843
	129	13.4364	7.08123	18.6641	12.856	14.5815		13.3239	1.86147		129	5.98648	7.36271	3.72044	7.74741	5.26744		6.0169	0.729459		129	4.5378	6.96318	12.9835	6.77945	10.5663		8.36605	1.50503		129	1.24262	2.01908	1.47862	2.15487	1.53384		1.68581	0.172268
	130	13.2485	7.05875	18.6098	12.6596	14.5428		13.2239	1.85844		130	5.85374	7.20798	3.70557	7.61103	5.15006		5.90567	0.707756		130	4.49525	6.92887	12.9922	6.69126	10.5262		8.32676	1.51515		130	1.21904	1.98424	1.46216	2.13416	1.51792		1.6635	0.170832
	131	13.0732	7.03774	18.5612	12.475	14.5064		13.1307	1.85662		131	5.72479	7.06838	3.6931	7.48518	5.03943		5.80218	0.688177		131	4.45534	6.89656	13.0007	6.60568	10.4873		8.28911	1.52482		131	1.19704	1.95208	1.44622	2.11427	1.50344		1.64261	0.169515
	132	12.9092	7.01821	18.5173	12.3006	14.4724		13.0435	1.85577		132	5.59949	6.93796	3.68385	7.36831	4.93386		5.70469	0.669986		132	4.41802	6.86515	13.0091	6.52255	10.4498		8.25292	1.53417		132	1.17686	1.9215	1.42947	2.09608	1.48981		1.62275	0.168396
	133	12.757	7.00031	18.4773	12.1352	14.4407		12.9621	1.8557		133	5.47764	6.8153	3.67799	7.25897	4.83291		5.61256	0.652912		133	4.38265	6.83413	13.0176	6.44152	10.4129		8.21777	1.54329		133	1.15881	1.8926	1.41166	2.08007	1.47691		1.60401	0.167522
	134	12.6173	6.98329	18.4413	11.9785	14.4108		12.8862	1.8564		134	5.35755	6.70369	3.67515	7.15666	4.73724		5.52606	0.637266		134	4.34838	6.80384	13.0265	6.36265	10.3754		8.18335	1.55219		134	1.14308	1.86565	1.39297	2.06622	1.46499		1.58658	0.166868
	135	12.4907	6.96657	18.4092	11.8305	14.382		12.8158	1.8578		135	5.23855	6.60777	3.67399	7.0614	4.64741		5.44582	0.6237		135	4.31492	6.7746	13.0355	6.28586	10.3371		8.14961	1.56088		135	1.12925	1.84068	1.37391	2.05353	1.45376		1.57022	0.166327
	136	12.3771	6.95069	18.3803	11.6906	14.3543		12.7506	1.85967		136	5.12474	6.53032	3.67287	6.97325	4.56385		5.373	0.612658		136	4.28227	6.74622	13.0445	6.21081	10.2988		8.11653	1.56937		136	1.11659	1.81744	1.35481	2.04075	1.44235		1.55439	0.165801
	137	12.2762	6.93652	18.354	11.5577	14.3273		12.6904	1.86169		137	5.02426	6.47053	3.67161	6.8918	4.48687		5.30902	0.603839		137	4.25042	6.7183	13.0524	6.13729	10.261		8.08386	1.57758		137	1.10429	1.79566	1.33623	2.02696	1.43022		1.53867	0.165213
	138	12.1871	6.92408	18.3299	11.431	14.3003		12.6345	1.86373		138	4.94309	6.42488	3.67105	6.81609	4.41599		5.25422	0.596479		138	4.21919	6.69064	13.0586	6.06535	10.2232		8.0514	1.58541		138	1.09211	1.77496	1.3192	2.0119	1.41828		1.52329	0.16442
	139	12.1091	6.91262	18.3078	11.3098	14.2725		12.5824	1.86583		139	4.87957	6.38881	3.67152	6.74493	4.34994		5.20695	0.589974		139	4.18853	6.66329	13.0636	5.99552	10.1851		8.0192	1.59287		139	1.08035	1.75513	1.30439	1.99658	1.40809		1.50891	0.163417
	140	12.0422	6.90127	18.2876	11.1942	14.2431		12.5337	1.86802		140	4.8253	6.35799	3.67241	6.67773	4.28762		5.16421	0.584147		140	4.15852	6.6365	13.0677	5.92843	10.1466		7.98755	1.59994		140	1.06915	1.73602	1.2919	1.98251	1.39971		1.49586	0.162393
	141	11.987	6.88982	18.2692	11.0841	14.2128		12.4886	1.87028		141	4.77199	6.32881	3.67331	6.61469	4.22839		5.12344	0.578975		141	4.12898	6.61033	13.0712	5.86409	10.1086		7.95663	1.60673		141	1.05891	1.71753	1.28164	1.97078	1.39179		1.48413	0.1615
	142	11.9442	6.87866	18.2526	10.9792	14.1838		12.4477	1.87263		142	4.71809	6.29875	3.67412	6.55631	4.172		5.08385	0.574313		142	4.09957	6.58444	13.0741	5.80179	10.072		7.92638	1.61341		142	1.05007	1.69975	1.27292	1.96176	1.38323		1.47355	0.16082
	143	11.9128	6.86835	18.2373	10.8788	14.1575		12.4109	1.87501		143	4.66977	6.26511	3.67482	6.50234	4.11833		5.04608	0.569624		143	4.07037	6.55836	13.0767	5.74074	10.0367		7.89658	1.62007		143	1.04228	1.68299	1.2646	1.95431	1.37384		1.4636	0.160328
	144	11.891	6.85939	18.2233	10.7824	14.1335		12.3779	1.87734		144	4.63484	6.22481	3.67562	6.45209	4.06766		5.011	0.564123		144	4.04187	6.53214	13.079	5.6807	10.0016		7.86705	1.62656		144	1.03467	1.66772	1.2562	1.94641	1.36373		1.45374	0.159883
	145	11.875	6.85155	18.2106	10.6897	14.1107		12.3475	1.87964		145	4.61436	6.17652	3.67671	6.40507	4.02072		4.97868	0.557448		145	4.01483	6.50643	13.0804	5.62145	9.96578		7.83779	1.63269		145	1.02672	1.65382	1.24813	1.93671	1.35317		1.44371	0.159299
	146	11.8603	6.84397	18.199	10.6004	14.0875		12.3182	1.88204		146	4.60095	6.12146	3.67769	6.36131	3.97785		4.94785	0.549989		146	3.98949	6.48188	13.0812	5.56318	9.92899		7.80896	1.63836		146	1.01821	1.64065	1.24071	1.92529	1.34297		1.43357	0.158524
	147	11.843	6.83614	18.1887	10.5138	14.0632		12.289	1.88466		147	4.5859	6.06213	3.67799	6.32108	3.93837		4.91709	0.542461		147	3.96539	6.45835	13.0816	5.5063	9.89137		7.78059	1.64365		147	1.00919	1.62791	1.23464	1.91342	1.33417		1.42387	0.157655
	148	11.8203	6.82784	18.1797	10.4295	14.0383		12.2591	1.88756		148	4.56636	6.00182	3.67759	6.28408	3.90142		4.88626	0.535326		148	3.94187	6.43465	13.0815	5.45125	9.85355		7.75257	1.64873		148	1.00052	1.61566	1.23055	1.9025	1.32713		1.41527	0.156757
	149	11.7918	6.81908	18.1714	10.3475	14.0137		12.2287	1.89071		149	4.54369	5.94358	3.67679	6.24965	3.86632		4.85601	0.528801		149	3.9182	6.40986	13.0809	5.3982	9.81587		7.72461	1.65367		149	0.992952	1.60462	1.22786	1.89366	1.32093		1.408	0.156017
	150	11.7586	6.81007	18.1635	10.2686	13.9904		12.1982	1.894		150	4.51736	5.88932	3.67593	6.21679	3.83239		4.82636	0.522978		150	3.89415	6.38413	13.0795	5.34678	9.77827		7.69656	1.65849		150	0.986427	1.59555	1.22507	1.88726	1.31448		1.40176	0.15566
	151	11.723	6.80074	18.1563	10.1939	13.969		12.1686	1.89744		151	4.48388	5.83932	3.67512	6.18496	3.79928		4.79651	0.517928		151	3.87024	6.35881	13.0776	5.29645	9.74029		7.66867	1.66311		151	0.980137	1.58797	1.22026	1.88232	1.3076		1.39566	0.155724
	152	11.6867	6.7911	18.1502	10.1238	13.9489		12.1402	1.901		152	4.44056	5.79237	3.67464	6.15405	3.76685		4.76569	0.513586		152	3.84721	6.33525	13.0751	5.24699	9.70158		7.64123	1.6674		152	0.973722	1.58033	1.21197	1.87672	1.30057		1.38866	0.1559
	153	11.6498	6.78178	18.1451	10.0576	13.9289		12.1126	1.90454		153	4.38832	5.74733	3.67488	6.12404	3.73544		4.734	0.509775		153	3.82562	6.31362	13.0715	5.19828	9.66246		7.6143	1.67122		153	0.967187	1.57157	1.20034	1.86925	1.2937		1.38041	0.155917
	154	11.6096	6.77339	18.1408	9.99436	13.9077		12.0852	1.90795		154	4.33117	5.70556	3.67596	6.09532	3.70549		4.7027	0.506545		154	3.80538	6.29329	13.0667	5.15024	9.62348		7.58782	1.67462		154	0.961116	1.56191	1.18686	1.86041	1.28724		1.37151	0.155707
	155	11.5636	6.76553	18.137	9.93317	13.8848		12.0568	1.91129		155	4.27328	5.67042	3.67751	6.06828	3.677		4.6733	0.504205		155	3.7859	6.27339	13.0613	5.10286	9.58453		7.5616	1.67779		155	0.955844	1.55237	1.17378	1.85128	1.2812		1.36289	0.15533
	156	11.5112	6.75786	18.1331	9.87267	13.8605		12.0271	1.91465		156	4.21689	5.6463	3.67833	6.04242	3.64961		4.64671	0.503183		156	3.76656	6.2528	13.0558	5.05629	9.54524		7.53533	1.68091		156	0.951197	1.5442	1.16285	1.84242	1.27571		1.35527	0.154861
	157	11.4544	6.75097	18.1292	9.81096	13.8353		11.9962	1.91804		157	4.16318	5.63638	3.67778	6.01716	3.62328		4.62356	0.503734		157	3.74681	6.23037	13.0495	5.01117	9.5058		7.50873	1.68393		157	0.946736	1.53771	1.15445	1.83362	1.27099		1.3487	0.154308
	158	11.3973	6.74538	18.1256	9.74617	13.8102		11.9649	1.92155		158	4.11286	5.64077	3.67661	5.99257	3.59796		4.60415	0.505786		158	3.7263	6.20627	13.0416	4.96784	9.46686		7.48177	1.68675		158	0.942136	1.53197	1.14772	1.82484	1.26678		1.34269	0.153707
	159	11.3427	6.74033	18.1224	9.67731	13.7865		11.9338	1.92541		159	4.06724	5.65652	3.67632	5.96893	3.5733		4.58846	0.508953		159	3.70521	6.18176	13.0322	4.92607	9.42871		7.45479	1.68935		159	0.93741	1.52558	1.14143	1.81667	1.26274		1.33677	0.153148
	160	11.2907	6.73457	18.1198	9.60475	13.7646		11.9029	1.92981		160	4.02953	5.67927	3.67775	5.9463	3.54937		4.57644	0.51256		160	3.68377	6.15827	13.0222	4.8855	9.39086		7.42813	1.6918		160	0.932633	1.51788	1.13462	1.80983	1.25862		1.33072	0.152758
	161	11.2407	6.72769	18.1181	9.53024	13.7436		11.8721	1.93472		161	4.00316	5.70492	3.68063	5.92418	3.52672		4.56792	0.515875		161	3.6622	6.13669	13.0119	4.84611	9.35304		7.40198	1.69406		161	0.928083	1.50921	1.12766	1.80385	1.25416		1.32459	0.152436
	162	11.1919	6.72012	18.1173	9.45584	13.7228		11.8416	1.93993		162	3.99033	5.73116	3.68377	5.90231	3.50593		4.5627	0.518496		162	3.64089	6.11642	13.0007	4.80753	9.31512		7.37614	1.69606		162	0.924432	1.50056	1.12193	1.79739	1.24931		1.31872	0.151855
	163	11.1434	6.71265	18.1171	9.38278	13.7016		11.8115	1.9452		163	3.99228	5.75746	3.68589	5.88071	3.48701		4.56067	0.520377		163	3.62032	6.09609	12.9884	4.76888	9.27725		7.35018	1.6978		163	0.922135	1.4927	1.11835	1.78943	1.24451		1.31343	0.150771
	164	11.0948	6.70629	18.1165	9.31159	13.6801		11.7819	1.95021		164	4.00853	5.7831	3.68635	5.85961	3.46932		4.56138	0.521628		164	3.60056	6.0746	12.975	4.73011	9.2396		7.32397	1.69935		164	0.920673	1.48592	1.11698	1.77995	1.24025		1.30876	0.149248
	165	11.0458	6.70125	18.1149	9.24255	13.6582		11.7525	1.95482		165	4.03553	5.80619	3.68554	5.83904	3.45245		4.56375	0.522268		165	3.58158	6.05123	12.9609	4.69232	9.20259		7.29772	1.70076		165	0.91912	1.48037	1.11737	1.76989	1.23651		1.30465	0.147594
	166	10.9969	6.6966	18.1122	9.17628	13.6363		11.7237	1.95908		166	4.06572	5.82494	3.68446	5.81893	3.43666		4.56614	0.522376		166	3.56316	6.02635	12.9464	4.65639	9.16688		7.27183	1.70202		166	0.916665	1.47547	1.11834	1.76016	1.23221		1.30057	0.146129
	167	10.9503	6.69133	18.1083	9.11366	13.6151		11.6958	1.96306		167	4.08803	5.83846	3.68403	5.79899	3.42203		4.56631	0.522227		167	3.54476	6.00171	12.9317	4.62238	9.13221		7.24655	1.70317		167	0.912503	1.47037	1.11809	1.7519	1.22657		1.29589	0.145223
	168	10.9088	6.68498	18.1042	9.05562	13.5949		11.6697	1.96683		168	4.09284	5.84639	3.68454	5.77892	3.40802		4.56214	0.522124		168	3.52609	5.97908	12.9172	4.58956	9.09725		7.22185	1.70421		168	0.906817	1.46451	1.1159	1.74572	1.22037		1.29067	0.144935
	169	10.8738	6.67767	18.1008	9.00318	13.5754		11.6462	1.97044		169	4.07736	5.84795	3.68541	5.75873	3.39416		4.55272	0.522137		169	3.50689	5.9591	12.903	4.55741	9.06148		7.19757	1.70516		169	0.901072	1.45788	1.11258	1.74133	1.2148		1.28553	0.144944
	170	10.8441	6.66975	18.0986	8.95776	13.5554		11.6251	1.97373		170	4.04754	5.84177	3.68572	5.73871	3.38039		4.53883	0.521944		170	3.48743	5.94125	12.8883	4.52573	9.02535		7.17362	1.70594		170	0.896967	1.45097	1.10918	1.73754	1.2102		1.28097	0.144799
	171	10.8164	6.66173	18.0968	8.92088	13.5344		11.606	1.97646		171	4.01483	5.82706	3.68464	5.71935	3.36645		4.52247	0.521081		171	3.46868	5.9242	12.8728	4.49433	8.98895		7.1498	1.70645		171	0.894765	1.4447	1.10639	1.73328	1.20596		1.27702	0.144321
	172	10.7876	6.65392	18.0948	8.89234	13.5126		11.5883	1.97857		172	3.98877	5.80419	3.6821	5.70118	3.35192		4.50563	0.51923		172	3.45133	5.90667	12.8563	4.46292	8.95206		7.12586	1.70665		172	0.89306	1.43932	1.10383	1.72797	1.20119		1.27308	0.143665
	173	10.7566	6.64639	18.092	8.86959	13.4904		11.571	1.98015		173	3.97005	5.77378	3.67893	5.68432	3.33695		4.48881	0.516343		173	3.4353	5.8878	12.8388	4.43155	8.91485		7.10166	1.70657		173	0.890147	1.43432	1.10023	1.72187	1.19544		1.2684	0.143151
	174	10.724	6.63903	18.0885	8.84906	13.4676		11.5536	1.98147		174	3.95291	5.73707	3.67569	5.66851	3.32232		4.4713	0.512707		174	3.42022	5.86708	12.8204	4.40054	8.87798		7.07724	1.7063		174	0.885498	1.42965	1.09446	1.71555	1.18904		1.26284	0.142997
	175	10.691	6.63185	18.085	8.8283	13.4443		11.5361	1.98277		175	3.9326	5.69641	3.67258	5.65332	3.30867		4.45272	0.508733		175	3.40497	5.84504	12.8014	4.37016	8.84168		7.05265	1.70599		175	0.880043	1.42577	1.08644	1.70967	1.18277		1.25694	0.143194
	176	10.6576	6.62437	18.0816	8.80641	13.4206		11.5181	1.9842		176	3.90889	5.65468	3.66913	5.63844	3.29587		4.4334	0.504819		176	3.38864	5.82315	12.7822	4.34019	8.80518		7.02787	1.70573		176	0.875216	1.42298	1.07751	1.70481	1.17719		1.25154	0.143576
	177	10.6226	6.61576	18.0783	8.78337	13.3965		11.4993	1.98592		177	3.88382	5.61448	3.66453	5.62386	3.28354		4.41404	0.501282		177	3.37134	5.80242	12.7629	4.31072	8.76785		7.00305	1.70543		177	0.872044	1.42131	1.0695	1.70095	1.17197		1.24716	0.143907
	178	10.5858	6.60613	18.0751	8.75946	13.3728		11.4799	1.98789		178	3.85792	5.57791	3.6584	5.60939	3.27174		4.39507	0.498335		178	3.35356	5.78322	12.7429	4.28224	8.73025		6.97843	1.70493		178	0.870678	1.42049	1.0637	1.69741	1.16665		1.24379	0.143978
	179	10.5486	6.59627	18.0715	8.73479	13.3507		11.4604	1.98997		179	3.83064	5.5464	3.65169	5.59498	3.26071		4.37688	0.496067		179	3.33577	5.76515	12.7218	4.25454	8.69305		6.95406	1.70416		179	0.870363	1.41977	1.06012	1.69305	1.16162		1.24098	0.143648
	180	10.5126	6.5871	18.0668	8.70887	13.3306		11.4412	1.99196		180	3.80301	5.52037	3.6462	5.58078	3.25077		4.36023	0.494312		180	3.31862	5.74678	12.6997	4.22704	8.65626		6.92968	1.70319		180	0.869957	1.41856	1.0576	1.68725	1.15734		1.23814	0.142992
	181	10.4792	6.57914	18.0605	8.68143	13.3115		11.4223	1.99366		181	3.77782	5.49902	3.64362	5.56651	3.242		4.34579	0.492651		181	3.30264	5.72737	12.6772	4.1996	8.62003		6.90537	1.70209		181	0.868631	1.41646	1.05462	1.6801	1.15389		1.23474	0.142194
	182	10.4491	6.57216	18.0535	8.65333	13.2916		11.404	1.99504		182	3.75623	5.48098	3.64414	5.55149	3.23432		4.33343	0.490758		182	3.28741	5.7072	12.6549	4.17254	8.58476		6.88137	1.70101		182	0.866066	1.41312	1.05029	1.67228	1.15052		1.23045	0.141457
	183	10.4229	6.56506	18.0465	8.62546	13.2705		11.3861	1.99628		183	3.73594	5.46499	3.64604	5.5352	3.22718		4.32187	0.488738		183	3.27221	5.68685	12.633	4.14625	8.55053		6.85777	1.69998		183	0.862891	1.40884	1.04465	1.66478	1.14607		1.22545	0.140905
	184	10.4005	6.55753	18.0394	8.59827	13.2492		11.369	1.99744		184	3.7128	5.45087	3.6474	5.51807	3.21943		4.30971	0.487137		184	3.2569	5.66714	12.6113	4.12055	8.51689		6.83455	1.69895		184	0.859901	1.40397	1.03831	1.65843	1.14033		1.22019	0.140551
	185	10.3806	6.55009	18.0322	8.57097	13.2285		11.3525	1.99854		185	3.6841	5.43999	3.64742	5.50129	3.21046		4.29665	0.486564		185	3.24166	5.6489	12.5897	4.09511	8.48331		6.81172	1.69788		185	0.857319	1.39835	1.03254	1.65346	1.13458		1.21525	0.140278
	186	10.361	6.5431	18.025	8.54211	13.2092		11.3361	1.99975		186	3.65023	5.4341	3.64644	5.48575	3.20098		4.2835	0.487237		186	3.22669	5.63256	12.5681	4.07012	8.44946		6.78939	1.69669		186	0.854965	1.39164	1.02861	1.64912	1.13043		1.21095	0.139838
	187	10.3397	6.53658	18.0177	8.51146	13.1909		11.3193	2.00112		187	3.61344	5.43399	3.64527	5.47146	3.19223		4.27128	0.488944		187	3.21231	5.61794	12.5462	4.04619	8.41543		6.76761	1.69521		187	0.85259	1.3834	1.02685	1.64433	1.12844		1.20712	0.139034
	188	10.3169	6.53027	18.0102	8.48001	13.173		11.3021	2.00255		188	3.57732	5.43858	3.64481	5.45782	3.18478		4.26066	0.491144		188	3.19895	5.6039	12.5235	4.02335	8.38117		6.74617	1.69339		188	0.850024	1.37333	1.02613	1.63875	1.12783		1.20321	0.137916
	189	10.2959	6.52409	18.0033	8.44831	13.1547		11.2853	2.00404		189	3.54568	5.44469	3.64497	5.444	3.17799		4.25147	0.493165		189	3.18657	5.58907	12.4999	4.00055	8.34672		6.72457	1.69135		189	0.84742	1.36197	1.02482	1.63273	1.12704		1.1988	0.136711
	190	10.2811	6.51771	17.9973	8.41629	13.1352		11.2695	2.00552		190	3.5215	5.44807	3.64482	5.4294	3.17104		4.24297	0.494329		190	3.17442	5.57253	12.4759	3.97659	8.31253		6.7024	1.68938		190	0.845329	1.35052	1.02166	1.62718	1.12477		1.19389	0.135686
	191	10.2751	6.51058	17.9916	8.38413	13.1141		11.2551	2.00687		191	3.50794	5.44562	3.64341	5.41401	3.16359		4.23491	0.494073		191	3.16156	5.55426	12.4522	3.95121	8.27902		6.67966	1.68773		191	0.844356	1.34049	1.01634	1.62288	1.12121		1.18906	0.134979
	192	10.2762	6.50258	17.9855	8.35267	13.0916		11.2417	2.00797		192	3.50995	5.43686	3.64002	5.3986	3.15534		4.22816	0.492115		192	3.14809	5.53493	12.4289	3.92501	8.24617		6.65663	1.68636		192	0.843823	1.33283	1.00986	1.61919	1.11762		1.18467	0.134535
	193	10.2791	6.49435	17.9788	8.32253	13.068		11.2286	2.00884		193	3.53204	5.42374	3.63445	5.38413	3.1457		4.22401	0.488589		193	3.13458	5.5159	12.405	3.89902	8.21318		6.63353	1.68484		193	0.84241	1.32746	1.00378	1.61472	1.11497		1.18067	0.134159
	194	10.2779	6.48583	17.9718	8.29309	13.0438		11.2145	2.00971		194	3.57333	5.40959	3.62647	5.37086	3.13455		4.22296	0.48416		194	3.12131	5.49829	12.3795	3.8742	8.17914		6.61048	1.68286		194	0.839372	1.32341	0.999344	1.60862	1.113		1.17675	0.133675
	195	10.2704	6.47659	17.9646	8.2635	13.0203		11.1991	2.01086		195	3.62552	5.39804	3.61677	5.3586	3.12307		4.2244	0.479824		195	3.10789	5.48231	12.3528	3.85086	8.14403		6.58757	1.68047		195	0.834722	1.31984	0.996339	1.6012	1.11083		1.17258	0.13312
	196	10.2585	6.46698	17.957	8.23349	12.9989		11.183	2.01221		196	3.67669	5.3909	3.6069	5.34655	3.11246		4.2267	0.476322		196	3.09381	5.46702	12.326	3.8286	8.10867		6.56482	1.67802		196	0.8295	1.31645	0.993805	1.59392	1.10774		1.16828	0.132665
	197	10.2463	6.45752	17.9488	8.20314	12.9795		11.1671	2.01357		197	3.71818	5.38634	3.59818	5.33401	3.10335		4.22801	0.473626		197	3.07943	5.45081	12.2999	3.80689	8.07412		6.54223	1.67573		197	0.82503	1.31388	0.990883	1.58781	1.10381		1.16428	0.132396
	198	10.2367	6.44839	17.94	8.17265	12.9601		11.1516	2.01475		198	3.74776	5.38012	3.59104	5.32005	3.09558		4.22691	0.471098		198	3.06545	5.43258	12.2738	3.78592	8.04161		6.51988	1.67352		198	0.82188	1.31297	0.98668	1.58273	1.09952		1.16076	0.13231
	199	10.23	6.43928	17.9306	8.14262	12.9388		11.1363	2.01564		199	3.76744	5.36888	3.58524	5.30404	3.08814		4.22275	0.468181		199	3.05198	5.41269	12.2471	3.76566	8.01112		6.49772	1.67124		199	0.819747	1.31349	0.980676	1.57815	1.09531		1.15748	0.132381
	200	10.2246	6.42984	17.9208	8.1141	12.9158		11.121	2.01631		200	3.7788	5.35261	3.58009	5.28676	3.07992		4.21564	0.465005		200	3.03861	5.39211	12.2197	3.74557	7.98131		6.47546	1.66886		200	0.817941	1.31418	0.973196	1.5739	1.09095		1.15403	0.132584
	201	10.2166	6.42006	17.9109	8.08765	12.8928		11.1056	2.01691		201	3.78029	5.33546	3.5746	5.27016	3.07018		4.20614	0.462498		201	3.0257	5.37191	12.1925	3.72559	7.95097		6.45333	1.66643		201	0.815723	1.31385	0.965695	1.56984	1.08584		1.15019	0.132842
	202	10.2025	6.41065	17.9007	8.06284	12.8709		11.0895	2.01749		202	3.77054	5.32378	3.56851	5.25603	3.05933		4.19564	0.461645		202	3.01396	5.35337	12.1663	3.7059	7.91963		6.43184	1.66394		202	0.812106	1.31148	0.960087	1.56544	1.07991		1.14581	0.132991
	203	10.1801	6.40224	17.89	8.03841	12.8505		11.0723	2.01808		203	3.75247	5.32238	3.56218	5.24462	3.04929		4.18619	0.462668		203	3.00317	5.3372	12.1412	3.68673	7.88712		6.41109	1.66136		203	0.806826	1.30688	0.957361	1.56025	1.07363		1.14099	0.132896
	204	10.1498	6.39477	17.8788	8.01322	12.8314		11.0536	2.01878		204	3.7318	5.33097	3.55646	5.23462	3.04144		4.17906	0.464917		204	2.99278	5.32286	12.1161	3.6683	7.85392		6.39078	1.65859		204	0.80093	1.30114	0.957132	1.55456	1.0674		1.13623	0.132559
	205	10.1148	6.3876	17.8673	7.98663	12.8126		11.0338	2.01962		205	3.71323	5.34438	3.55203	5.22429	3.0356		4.17391	0.467333		205	2.98246	5.30869	12.09	3.65075	7.82103		6.37059	1.6556		205	0.796186	1.29555	0.957778	1.54914	1.06099		1.13193	0.132084
	206	10.0804	6.38022	17.8559	7.95853	12.7935		11.0137	2.02062		206	3.69788	5.35676	3.54868	5.21245	3.03106		4.16936	0.469108		206	2.97241	5.29321	12.0633	3.63351	7.78961		6.3504	1.65254		206	0.794046	1.291	0.95733	1.54475	1.05423		1.12827	0.131595
	207	10.0505	6.37256	17.845	7.92954	12.7737		10.9943	2.02167		207	3.68324	5.36516	3.54562	5.19912	3.02728		4.16408	0.470103		207	2.96304	5.27618	12.036	3.61584	7.76017		6.33024	1.6495		207	0.794714	1.28752	0.954166	1.54159	1.04767		1.12513	0.13119
	208	10.0259	6.36473	17.8344	7.90063	12.7536		10.9759	2.02264		208	3.66534	5.36962	3.54233	5.18551	3.02413		4.15739	0.470703		208	2.95456	5.25837	12.0086	3.59768	7.73184		6.31021	1.64647		208	0.796791	1.28438	0.947851	1.53939	1.04173		1.12203	0.130979
	209	10.0047	6.35662	17.824	7.87259	12.7339		10.9583	2.02358		209	3.64231	5.37121	3.53879	5.17296	3.02106		4.14927	0.471362		209	2.94637	5.24092	11.9812	3.57927	7.70342		6.29025	1.64342		209	0.798051	1.28037	0.940297	1.53681	1.03644		1.11839	0.130836
	210	9.98425	6.34839	17.8142	7.84609	12.7144		10.9415	2.0245		210	3.61652	5.37094	3.53498	5.16186	3.01718		4.1403	0.472241		210	2.93753	5.22473	11.9535	3.56073	7.6742		6.27013	1.6403		210	0.796797	1.27467	0.934372	1.53237	1.03161		1.11396	0.130483
	211	9.96415	6.34068	17.8048	7.82144	12.6949		10.9252	2.02528		211	3.59365	5.37002	3.53106	5.15169	3.01222		4.13173	0.473146		211	2.92708	5.21018	11.925	3.54224	7.64378		6.24966	1.63713		211	0.793364	1.26759	0.931621	1.52582	1.02684		1.10905	0.129756
	212	9.94558	6.33346	17.7951	7.79812	12.6748		10.9094	2.0258		212	3.57918	5.36912	3.52711	5.14134	3.00668		4.12469	0.473646		212	2.91468	5.19682	11.8965	3.52378	7.61213		6.22879	1.63405		212	0.789246	1.26019	0.931332	1.51815	1.02172		1.10413	0.128758
	213	9.93023	6.3264	17.7844	7.77506	12.6539		10.894	2.026		213	3.57448	5.36692	3.52315	5.1302	3.00152		4.11925	0.473293		213	2.90144	5.18369	11.8688	3.50508	7.57996		6.20778	1.63118		213	0.785709	1.25389	0.931708	1.51092	1.01634		1.09971	0.127795
	214	9.91871	6.3191	17.7726	7.75091	12.632		10.8787	2.02602		214	3.57627	5.36021	3.519	5.11842	2.99698		4.11418	0.47185		214	2.88877	5.16992	11.8421	3.48639	7.54851		6.18714	1.62849		214	0.783562	1.24966	0.931246	1.50545	1.01144		1.09627	0.127116
	215	9.91052	6.31123	17.7604	7.72504	12.6095		10.8633	2.02605		215	3.57935	5.34603	3.51426	5.10641	2.99273		4.10776	0.469328		215	2.87698	5.1552	11.8163	3.46857	7.51876		6.16717	1.62591		215	0.782394	1.24758	0.928692	1.50196	1.0077		1.09366	0.126863
	216	9.90551	6.30308	17.7486	7.69786	12.5866		10.8483	2.02619		216	3.57954	5.32324	3.5088	5.0942	2.98829		4.09881	0.465887		216	2.86531	5.13975	11.7905	3.45228	7.49067		6.14771	1.62327		216	0.78097	1.24661	0.923393	1.4992	1.0048		1.09099	0.126981
	217	9.90455	6.29503	17.7373	7.67104	12.5641		10.8344	2.02632		217	3.57368	5.29305	3.50282	5.08144	2.98339		4.08687	0.461855		217	2.85334	5.12391	11.7645	3.4371	7.46313		6.1284	1.62057		217	0.778372	1.24521	0.916384	1.49555	1.00149		1.0874	0.127203
	218	9.90765	6.28723	17.7262	7.64678	12.5425		10.8221	2.0262		218	3.55856	5.25847	3.4966	5.06813	2.97773		4.0719	0.457827		218	2.84139	5.10792	11.7382	3.42214	7.43528		6.10898	1.6178		218	0.774473	1.24212	0.910147	1.48991	0.997307		1.08279	0.127143
	219	9.91259	6.28014	17.7141	7.62591	12.5221		10.811	2.02559		219	3.53144	5.22305	3.49066	5.05474	2.97116		4.05421	0.454484		219	2.83037	5.09218	11.7117	3.40734	7.40715		6.08974	1.61486		219	0.769392	1.23699	0.906587	1.48303	0.992955		1.07779	0.126725
	220	9.91652	6.27431	17.7002	7.60703	12.5024		10.8001	2.02446		220	3.49246	5.18866	3.48527	5.04242	2.96373		4.03451	0.452216		220	2.82052	5.0774	11.6853	3.39262	7.3788		6.07093	1.61179		220	0.763896	1.23077	0.90547	1.47709	0.989236		1.07329	0.126255
	221	9.91728	6.26931	17.6849	7.58772	12.4826		10.7884	2.02308		221	3.44501	5.15467	3.48039	5.03169	2.95559		4.01347	0.450863		221	2.81122	5.0634	11.6593	3.37761	7.35033		6.05237	1.60872		221	0.759703	1.22532	0.904688	1.47371	0.986024		1.06989	0.12605
	222	9.9139	6.26387	17.6695	7.56618	12.4616		10.775	2.02196		222	3.39491	5.12005	3.4762	5.02184	2.94733		3.99207	0.449831		222	2.80203	5.04933	11.6338	3.36233	7.3222		6.03394	1.60578		222	0.75786	1.22168	0.902724	1.4725	0.98265		1.06748	0.1261
	223	9.90693	6.25712	17.6549	7.54275	12.4395		10.7602	2.02131		223	3.34923	5.08539	3.47273	5.01166	2.94004		3.97181	0.448475		223	2.79327	5.03481	11.6089	3.34711	7.29459		6.01574	1.60292		223	0.757622	1.21924	0.898854	1.47191	0.979012		1.06533	0.126263
	224	9.89785	6.24906	17.6412	7.51916	12.4174		10.7449	2.02104		224	3.3139	5.0528	3.46919	5.00049	2.93438		3.95415	0.446481		224	2.78541	5.02013	11.584	3.33186	7.26754		5.99779	1.60001		224	0.757224	1.21706	0.893366	1.47056	0.975498		1.06274	0.126446
	225	9.88724	6.24017	17.6281	7.49631	12.3963		10.7296	2.02096		225	3.29075	5.02328	3.46438	4.98846	2.92999		3.93937	0.443881		225	2.77799	5.00557	11.5585	3.31624	7.24084		5.97983	1.59699		225	0.755357	1.21441	0.887336	1.46761	0.971981		1.05934	0.12656
	226	9.87461	6.23083	17.6146	7.47406	12.3764		10.7141	2.02092		226	3.27705	4.99604	3.45768	4.97589	2.92552		3.92644	0.440946		226	2.76992	4.99138	11.5322	3.3003	7.2144		5.96164	1.59392		226	0.75181	1.21086	0.882455	1.4629	0.967877		1.05518	0.126483
	227	9.85955	6.22116	17.5996	7.45225	12.3576		10.698	2.02072		227	3.26805	4.97111	3.44982	4.96318	2.9195		3.91433	0.438178		227	2.7608	4.97745	11.5051	3.2844	7.1885		5.94325	1.59083		227	0.747719	1.20643	0.880154	1.45703	0.963383		1.05094	0.126068
	228	9.84217	6.21157	17.5833	7.43104	12.3391		10.6814	2.0203		228	3.25953	4.95034	3.44226	4.95102	2.91192		3.90301	0.43611		228	2.75117	4.96335	11.4773	3.26882	7.16322		5.92478	1.58769		228	0.744391	1.20145	0.880239	1.4517	0.959133		1.04738	0.125447
	229	9.82276	6.20218	17.5666	7.41068	12.3204		10.6645	2.01976		229	3.24894	4.93561	3.43619	4.94009	2.90402		3.89297	0.435029		229	2.7416	4.94881	11.4494	3.25339	7.13814		5.90627	1.58451		229	0.74243	1.19642	0.88097	1.44855	0.955537		1.04478	0.124948
	230	9.80136	6.19261	17.5507	7.39095	12.3012		10.6474	2.01935		230	3.23676	4.92684	3.43153	4.93034	2.89668		3.88443	0.434787		230	2.73224	4.93415	11.4221	3.23785	7.11277		5.88781	1.58142		230	0.74147	1.19173	0.880677	1.44754	0.95282		1.04285	0.124735
	231	9.77772	6.18294	17.5359	7.37107	12.2813		10.6298	2.01919		231	3.22647	4.92331	3.42761	4.92166	2.89039		3.87789	0.435006		231	2.7228	4.92024	11.3958	3.22256	7.08693		5.86967	1.57847		231	0.740786	1.18794	0.878767	1.44727	0.950716		1.0411	0.124749
	232	9.75184	6.17365	17.5221	7.35015	12.2608		10.6117	2.01925		232	3.22342	4.92547	3.42353	4.91377	2.88499		3.87424	0.435376		232	2.71283	4.90776	11.3705	3.20809	7.06072		5.85197	1.57561		232	0.739607	1.18496	0.875531	1.44607	0.948618		1.03896	0.124807
	233	9.72542	6.16484	17.5087	7.32774	12.2405		10.5934	2.01945		233	3.23228	4.9342	3.41813	4.90566	2.87973		3.874	0.435693		233	2.7023	4.89669	11.3448	3.19475	7.034		5.83451	1.57259		233	0.737457	1.18224	0.871699	1.44246	0.946203		1.03601	0.124656
	234	9.70104	6.15636	17.4951	7.30427	12.2211		10.5756	2.01969		234	3.25295	4.94938	3.41115	4.89602	2.87364		3.87663	0.435981		234	2.69202	4.88623	11.3179	3.18225	7.00712		5.81711	1.56924		234	0.734239	1.17906	0.868139	1.43595	0.943652		1.03221	0.124121
	235	9.68058	6.14781	17.481	7.28126	12.2029		10.5587	2.01978		235	3.27892	4.96989	3.40341	4.88462	2.8664		3.88065	0.436631		235	2.68255	4.87524	11.29	3.17002	6.98107		5.79977	1.56565		235	0.730271	1.17525	0.865194	1.42792	0.941535		1.02803	0.123337
	236	9.66457	6.1394	17.4667	7.25997	12.1855		10.5432	2.01961		236	3.29992	4.9936	3.39636	4.87321	2.8581		3.88424	0.438243		236	2.67382	4.86338	11.2618	3.15783	6.95635		5.78263	1.56201		236	0.726305	1.17118	0.862486	1.42084	0.939984		1.02416	0.12266
	237	9.65228	6.13166	17.4529	7.23987	12.168		10.529	2.01929		237	3.30745	5.01793	3.39111	4.86363	2.8494		3.8859	0.44109		237	2.66531	4.85114	11.2346	3.14599	6.93263		5.76594	1.55857		237	0.723101	1.1673	0.858971	1.41694	0.938186		1.0209	0.12248
	238	9.64227	6.12446	17.4404	7.21938	12.1496		10.5152	2.01907		238	3.29932	5.04056	3.38767	4.85602	2.84108		3.88493	0.444878		238	2.65593	4.83896	11.2088	3.13476	6.90903		5.7495	1.55539		238	0.721159	1.1641	0.853473	1.41606	0.935307		1.01802	0.122845
	239	9.63227	6.11702	17.4289	7.19783	12.1303		10.5013	2.0191		239	3.2807	5.06007	3.38513	4.84903	2.83382		3.88175	0.448894		239	2.64558	4.82648	11.1836	3.12413	6.88472		5.7329	1.55234		239	0.720645	1.1618	0.845989	1.41547	0.931429		1.01507	0.123313
	240	9.61946	6.10898	17.4179	7.17588	12.1107		10.4866	2.01937		240	3.26111	5.07651	3.38234	4.84149	2.828		3.87789	0.452408		240	2.63559	4.81343	11.1583	3.11382	6.85935		5.71609	1.5492		240	0.720887	1.16008	0.837823	1.41259	0.927539		1.01178	0.123413
	241	9.60221	6.1009	17.4068	7.15478	12.0912		10.4712	2.01965		241	3.24845	5.09067	3.37811	4.83241	2.82319		3.87456	0.454986		241	2.62699	4.80013	11.133	3.103	6.83307		5.69923	1.54594		241	0.720579	1.15851	0.830415	1.40736	0.924479		1.00827	0.123139
	242	9.5809	6.09327	17.3947	7.13497	12.0717		10.4551	2.01971		242	3.24458	5.10268	3.37166	4.82124	2.81862		3.87176	0.456576		242	2.61961	4.78696	11.1081	3.091	6.80672		5.68247	1.54272		242	0.718752	1.15738	0.82485	1.40116	0.921868		1.0048	0.122773
	243	9.55727	6.08602	17.381	7.11579	12.0514		10.4383	2.01942		243	3.24603	5.1117	3.36339	4.80864	2.81375		3.8687	0.457411		243	2.61287	4.77404	11.084	3.07805	6.78127		5.66605	1.5397		243	0.715688	1.15651	0.821456	1.39513	0.918782		1.00151	0.122459
	244	9.53376	6.07857	17.3655	7.09689	12.0306		10.421	2.01878		244	3.2478	5.11676	3.35463	4.796	2.80874		3.86479	0.457754		244	2.6067	4.7613	11.0609	3.06485	6.75724		5.6502	1.53685		244	0.71248	1.15466	0.81981	1.38985	0.914785		0.998317	0.122124
	245	9.51236	6.07007	17.3492	7.07812	12.0096		10.4039	2.01808		245	3.24603	5.11696	3.3468	4.7848	2.80424		3.85977	0.457721		245	2.60117	4.74834	11.0385	3.0518	6.73449		5.63486	1.53411		245	0.709983	1.15146	0.818742	1.38535	0.910021		0.995113	0.121733
	246	9.49284	6.06071	17.3335	7.05935	11.9891		10.3871	2.01755		246	3.23865	5.11107	3.34065	4.77535	2.80104		3.85335	0.457166		246	2.59565	4.73492	11.0163	3.0388	6.71246		5.61963	1.53144		246	0.708056	1.14744	0.817357	1.38151	0.904728		0.99182	0.121372
	247	9.47241	6.05121	17.3183	7.0405	11.9696		10.3704	2.01719		247	3.22585	5.0986	3.33578	4.76678	2.79941		3.84528	0.45591		247	2.58887	4.72154	10.9938	3.02627	6.69027		5.60414	1.52879		247	0.706224	1.14331	0.815241	1.37779	0.899314		0.988376	0.121072
	248	9.44772	6.04248	17.3023	7.02133	11.9509		10.3529	2.01675		248	3.21042	5.08174	3.33111	4.75822	2.79849		3.836	0.45415		248	2.58026	4.70874	10.9706	3.01477	6.66712		5.5883	1.52608		248	0.704687	1.13985	0.812498	1.37356	0.894187		0.984958	0.120735
	249	9.41761	6.03508	17.2843	7.00182	11.9321		10.3342	2.016		249	3.19469	5.06472	3.32571	4.74915	2.79691		3.82623	0.452466		249	2.5706	4.69623	10.9467	3.00428	6.64274		5.5721	1.52319		249	0.703821	1.13705	0.809608	1.36893	0.889538		0.981788	0.120292
	250	9.38435	6.0289	17.2648	6.98294	11.9126		10.3147	2.01484		250	3.17722	5.05092	3.31909	4.73915	2.79387		3.81605	0.451493		250	2.56135	4.68366	10.9215	2.99439	6.61777		5.55574	1.51998		250	0.703324	1.13406	0.807393	1.36439	0.885709		0.978975	0.119733
	251	9.35232	6.0231	17.2449	6.96627	11.8932		10.296	2.01338		251	3.15371	5.04048	3.312	4.72851	2.78969		3.80488	0.451518		251	2.5534	4.67103	10.8957	2.98481	6.59358		5.53971	1.51654		251	0.702574	1.13029	0.806443	1.36002	0.88291		0.976446	0.119048
	252	9.3249	6.01644	17.2253	6.9524	11.8737		10.2786	2.01173		252	3.12072	5.03146	3.30622	4.7185	2.78528		3.79244	0.452479		252	2.54647	4.65841	10.8701	2.97506	6.57149		5.5243	1.51311		252	0.70138	1.12559	0.806433	1.35567	0.880701		0.973954	0.11827
	253	9.30238	6.00817	17.2066	6.94007	11.8536		10.2622	2.01012		253	3.0805	5.02243	3.30274	4.71021	2.78128		3.77943	0.454062		253	2.53941	4.6463	10.8449	2.9645	6.55147		5.50932	1.5099		253	0.700058	1.12023	0.80686	1.35164	0.878347		0.971428	0.117493
	254	9.2827	5.99884	17.1889	6.92728	11.8326		10.2461	2.00874		254	3.04153	5.01356	3.30084	4.70372	2.7777		3.76747	0.455724		254	2.53134	4.6355	10.8199	2.95318	6.53221		5.49443	1.50688		254	0.698743	1.11489	0.807364	1.34835	0.875372		0.968943	0.116859
	255	9.26251	5.98958	17.1718	6.9124	11.8115		10.2296	2.00766		255	3.01401	5.00641	3.29898	4.69793	2.77407		3.75828	0.456855		255	2.52225	4.6258	10.7947	2.94165	6.51252		5.47939	1.50389		255	0.697344	1.11012	0.807328	1.34582	0.872002		0.966522	0.116451
	256	9.23876	5.98124	17.155	6.89547	11.7917		10.2124	2.00682		256	3.00408	5.00209	3.29585	4.69147	2.76953		3.7526	0.457058		256	2.51249	4.616	10.7689	2.93041	6.49183		5.46392	1.5008		256	0.695986	1.10652	0.806141	1.34326	0.869041		0.96419	0.116172
	257	9.21016	5.97401	17.1379	6.87788	11.7734		10.1947	2.00605		257	3.01102	5.00031	3.29122	4.68406	2.76373		3.75007	0.456348		257	2.50276	4.60489	10.7428	2.91935	6.4702		5.44801	1.49766		257	0.694904	1.10448	0.804063	1.33954	0.867183		0.962035	0.115783
	258	9.17731	5.96742	17.1205	6.8609	11.7555		10.1763	2.00524		258	3.02926	5.00019	3.28573	4.67615	2.75681		3.74963	0.455093		258	2.49382	4.59243	10.7173	2.90821	6.44822		5.43199	1.49456		258	0.694201	1.10299	0.801692	1.33498	0.866074		0.959988	0.115237
	259	9.14214	5.9608	17.1028	6.84504	11.7366		10.1575	2.00433		259	3.05279	5.00104	3.28004	4.66804	2.74932		3.75025	0.453664		259	2.48603	4.57972	10.6923	2.89711	6.42646		5.41633	1.49147		259	0.693589	1.10071	0.799235	1.33103	0.864501		0.957813	0.114756
	260	9.10732	5.95326	17.0848	6.82962	11.7164		10.1383	2.00336		260	3.07862	5.00216	3.27442	4.65972	2.74194		3.75137	0.45214		260	2.47955	4.5675	10.6682	2.88633	6.40549		5.40141	1.48838		260	0.692796	1.09761	0.796361	1.3287	0.861835		0.955462	0.114584
	261	9.07503	5.94445	17.0665	6.81336	11.6958		10.119	2.00248		261	3.10699	5.00307	3.26915	4.65111	2.73506		3.75308	0.450384		261	2.47416	4.55548	10.6453	2.87591	6.38556		5.38728	1.4854		261	0.691686	1.09442	0.792328	1.32765	0.858721		0.95296	0.114749
	262	9.04628	5.93499	17.0487	6.79514	11.6759		10.1002	2.00184		262	3.13881	5.00307	3.26441	4.64176	2.72871		3.75535	0.4482		262	2.46914	4.54359	10.6236	2.86547	6.36633		5.37363	1.48263		262	0.689846	1.09204	0.786958	1.32658	0.855792		0.950242	0.115135
	263	9.02085	5.92596	17.0317	6.77437	11.6568		10.082	2.00147		263	3.17354	5.00092	3.25999	4.63156	2.72268		3.75774	0.445502		263	2.46363	4.5325	10.6025	2.85467	6.34712		5.36009	1.48001		263	0.686574	1.09071	0.780809	1.32442	0.853494		0.9472	0.115603
	264	8.99807	5.91824	17.0153	6.75131	11.6379		10.0642	2.00119		264	3.20989	4.99481	3.25539	4.62101	2.7165		3.75952	0.442279		264	2.45711	4.52235	10.5809	2.84348	6.32717		5.3462	1.47739		264	0.681719	1.08951	0.774831	1.3208	0.851935		0.943758	0.115981
	265	8.97799	5.91144	16.9986	6.72718	11.6183		10.0467	2.00076		265	3.24629	4.98292	3.25002	4.61103	2.70954		3.75996	0.43859		265	2.44989	4.51227	10.5583	2.83237	6.30616		5.33181	1.47462		265	0.676189	1.08736	0.769741	1.31617	0.85055		0.940002	0.116148
	266	8.96167	5.90454	16.9812	6.70335	11.5973		10.0296	2.00003		266	3.27942	4.96417	3.24358	4.60228	2.7014		3.75817	0.434611		266	2.44307	4.50089	10.5348	2.82166	6.28469		5.31703	1.47164		266	0.671328	1.08431	0.76552	1.31155	0.848384		0.936218	0.116152
	267	8.95067	5.89692	16.9629	6.68057	11.5753		10.0133	1.99897		267	3.30318	4.93874	3.23606	4.59475	2.6925		3.75305	0.430624		267	2.43758	4.48776	10.5105	2.81164	6.26363		5.30222	1.46838		267	0.668356	1.0804	0.762144	1.30777	0.845001		0.932734	0.116007
	268	8.94615	5.88831	16.9444	6.65901	11.5533		9.99824	1.9977		268	3.31183	4.90815	3.22813	4.58862	2.68456		3.74426	0.426844		268	2.43327	4.47409	10.486	2.80253	6.24319		5.28782	1.46495		268	0.66776	1.07579	0.759458	1.30492	0.840892		0.929764	0.115675
	269	8.9476	5.87844	16.9258	6.63805	11.5323		9.98443	1.99638		269	3.30433	4.87468	3.22083	4.58414	2.67892		3.73258	0.423381		269	2.4287	4.4614	10.4623	2.79417	6.22335		5.27398	1.4616		269	0.668805	1.07114	0.75668	1.30255	0.837118		0.927259	0.115232
	270	8.9527	5.86762	16.9071	6.61675	11.5125		9.97133	1.99514		270	3.28483	4.84091	3.21461	4.58107	2.67507		3.7193	0.42039		270	2.4227	4.45069	10.4391	2.78586	6.2041		5.26049	1.45844		270	0.669738	1.06718	0.753686	1.3002	0.834341		0.925028	0.114829
	271	8.95838	5.8573	16.8887	6.59519	11.4939		9.95869	1.99395		271	3.26029	4.80882	3.20901	4.57878	2.67138		3.70565	0.417973		271	2.41518	4.44209	10.4156	2.77691	6.18501		5.24695	1.45538		271	0.668754	1.06421	0.751355	1.2983	0.832685		0.923061	0.114685
	272	8.96219	5.84889	16.8707	6.57454	11.4762		9.9465	1.99266		272	3.23609	4.77992	3.20357	4.57651	2.66668		3.69255	0.416151		272	2.40707	4.43452	10.3913	2.76735	6.16567		5.23318	1.45225		272	0.665255	1.0619	0.750289	1.29738	0.832278		0.92142	0.114877
	273	8.96221	5.84204	16.8529	6.55583	11.4588		9.93434	1.99118		273	3.21383	4.75522	3.19826	4.57351	2.66084		3.68033	0.414881		273	2.39958	4.42646	10.3664	2.75747	6.14615		5.21922	1.449		273	0.660195	1.05965	0.750281	1.29706	0.832845		0.920005	0.115233
	274	8.95758	5.83538	16.8344	6.5393	11.4411		9.92155	1.9895		274	3.19219	4.7352	3.19299	4.56924	2.65439		3.6688	0.41416		274	2.39314	4.4171	10.3414	2.74719	6.1269		5.20515	1.4457		274	0.655359	1.0571	0.750891	1.29628	0.833107		0.918548	0.115446
	275	8.94822	5.82771	16.8152	6.52418	11.4227		9.90759	1.98775		275	3.16905	4.72078	3.18737	4.56373	2.64869		3.65792	0.414073		275	2.38736	4.40672	10.3165	2.73624	6.10841		5.19105	1.44247		275	0.652696	1.05385	0.75151	1.29403	0.831727		0.916761	0.115194
	276	8.93427	5.81855	16.7956	6.50941	11.4038		9.89232	1.98617		276	3.14439	4.71349	3.18093	4.55699	2.64469		3.6481	0.414726		276	2.38166	4.39641	10.2919	2.72525	6.09072		5.17719	1.4393		276	0.653131	1.04939	0.75154	1.29063	0.828616		0.914661	0.114436
	277	8.91609	5.80865	16.7763	6.49434	11.3851		9.87609	1.98483		277	3.1204	4.71393	3.17346	4.54824	2.64237		3.63968	0.416001		277	2.37558	4.38682	10.2682	2.71523	6.07338		5.16385	1.43624		277	0.655445	1.04445	0.750363	1.28719	0.82523		0.912537	0.113531
	278	8.89466	5.79889	16.7575	6.47866	11.3672		9.85938	1.98375		278	3.09946	4.72083	3.16529	4.53672	2.6408		3.63262	0.41761		278	2.3688	4.37779	10.2462	2.70669	6.05591		5.15108	1.43341		278	0.657112	1.04094	0.747431	1.28434	0.823023		0.91057	0.112965
	279	8.87119	5.78999	16.7391	6.46224	11.3501		9.84251	1.98278		279	3.08174	4.73143	3.15756	4.52264	2.63876		3.62643	0.4193		279	2.36133	4.36925	10.226	2.69945	6.03829		5.13886	1.43083		279	0.656331	1.03946	0.743171	1.28169	0.822038		0.908538	0.112876
	280	8.84676	5.78214	16.7209	6.44514	11.3331		9.82561	1.98183		280	3.0653	4.74327	3.15115	4.50677	2.63537		3.62037	0.421017		280	2.35356	4.36144	10.2066	2.69275	6.02061		5.12699	1.42836		280	0.653335	1.03856	0.738992	1.2785	0.821308		0.906139	0.112967
	281	8.82195	5.77512	16.7031	6.42802	11.3152		9.80867	1.98084		281	3.04823	4.75521	3.14539	4.49031	2.63074		3.61398	0.422893		281	2.34627	4.35394	10.1866	2.68565	6.00301		5.1151	1.42577		281	0.649688	1.03698	0.735921	1.27451	0.820262		0.903474	0.112894
	282	8.79685	5.76823	16.6853	6.4117	11.296		9.79162	1.97974		282	3.02967	4.76619	3.13917	4.47387	2.62587		3.60695	0.424851		282	2.34001	4.34532	10.1655	2.67771	5.98545		5.10279	1.42298		282	0.646821	1.03482	0.733909	1.26983	0.818376		0.900752	0.112538
	283	8.77187	5.76073	16.6672	6.39603	11.2758		9.77433	1.97855		283	3.00934	4.77443	3.1321	4.45716	2.62172		3.59895	0.426548		283	2.33487	4.3347	10.1436	2.66908	5.96791		5.09004	1.42007		283	0.645339	1.03272	0.732302	1.26495	0.815353		0.898132	0.112009
	284	8.74801	5.75247	16.6489	6.38024	11.2549		9.75689	1.97735		284	2.98888	4.77772	3.12425	4.44021	2.61873		3.58996	0.427502		284	2.33017	4.32257	10.1218	2.66019	5.95025		5.07699	1.41717		284	0.645081	1.03088	0.73008	1.26033	0.81176		0.895628	0.111472
	285	8.72649	5.7441	16.6307	6.36391	11.234		9.73983	1.97618		285	2.97223	4.77447	3.11586	4.4239	2.6167		3.58063	0.4273		285	2.32495	4.3102	10.1005	2.65158	5.93212		5.06386	1.41439		285	0.645749	1.02895	0.726964	1.25585	0.808461		0.893195	0.110903
	286	8.70803	5.73602	16.6126	6.34712	11.2136		9.72348	1.97499		286	2.96251	4.76478	3.10758	4.4099	2.61495		3.57195	0.425905		286	2.31857	4.29857	10.0795	2.64318	5.91361		5.0507	1.41174		286	0.646462	1.0265	0.723215	1.25125	0.805479		0.890582	0.110319
	287	8.69201	5.72828	16.5944	6.33024	11.194		9.70777	1.9737		287	2.9584	4.74991	3.09993	4.39924	2.61231		3.56396	0.423782		287	2.31117	4.28794	10.0583	2.63462	5.89543		5.03748	1.40912		287	0.64593	1.02351	0.719218	1.24697	0.802377		0.887601	0.109917
	288	8.67716	5.7209	16.5755	6.31367	11.1752		9.69247	1.97224		288	2.95481	4.73137	3.09333	4.39131	2.60766		3.5557	0.421549		288	2.30392	4.2782	10.0359	2.62594	5.87814		5.02443	1.40632		288	0.643583	1.02043	0.715615	1.24391	0.798928		0.884492	0.109894
	289	8.66233	5.71369	16.5557	6.29776	11.1569		9.67728	1.97058		289	2.94811	4.71032	3.088	4.38468	2.6009		3.5464	0.419492		289	2.29795	4.26895	10.0126	2.61714	5.86131		5.01159	1.40323		289	0.640154	1.01803	0.712606	1.24288	0.795673		0.881869	0.110312
	290	8.64644	5.70629	16.5353	6.28234	11.1385		9.66177	1.96879		290	2.93846	4.68814	3.08369	4.37828	2.59309		3.53633	0.417588		290	2.29324	4.25942	9.98893	2.60825	5.84384		4.99874	1.39995		290	0.636999	1.01701	0.709606	1.2432	0.793213		0.880006	0.110974
	291	8.62877	5.69827	16.514	6.26713	11.1197		9.64557	1.96694		291	2.92856	4.66599	3.08002	4.37142	2.58543		3.52628	0.415622		291	2.28863	4.24908	9.96551	2.59914	5.82506		4.98548	1.3967		291	0.634959	1.01688	0.706398	1.2431	0.791404		0.878547	0.111489
	292	8.60947	5.68988	16.4922	6.25227	11.1008		9.62892	1.96504		292	2.92103	4.64444	3.07681	4.36414	2.57879		3.51704	0.413398		292	2.28309	4.23802	9.94256	2.58954	5.80552		4.97175	1.39367		292	0.633954	1.01612	0.70346	1.24137	0.789757		0.876932	0.111562
	293	8.58942	5.68154	16.4701	6.23778	11.0823		9.61224	1.9631		293	2.9171	4.62332	3.07413	4.35697	2.57376		3.50906	0.410786		293	2.27649	4.22672	9.92028	2.57976	5.78666		4.95798	1.3909		293	0.633294	1.01365	0.701422	1.23835	0.787973		0.874938	0.111215
	294	8.56948	5.6735	16.4481	6.22325	11.0642		9.59569	1.96114		294	2.91693	4.60194	3.07166	4.35024	2.56983		3.50212	0.407787		294	2.26951	4.21592	9.89877	2.57096	5.76945		4.94492	1.38826		294	0.631894	1.00942	0.700213	1.23532	0.786007		0.872571	0.110779
	295	8.54961	5.66575	16.4257	6.20825	11.0459		9.57903	1.95914		295	2.91963	4.57998	3.06873	4.34425	2.56555		3.49563	0.404662		295	2.26298	4.20606	9.87785	2.56361	5.75387		4.93287	1.38558		295	0.629161	1.00435	0.699056	1.23326	0.78342		0.869851	0.110619
	296	8.52944	5.65782	16.4025	6.19274	11.0271		9.56192	1.95704		296	2.9239	4.55826	3.06497	4.33928	2.55971		3.48922	0.401809		296	2.25739	4.19702	9.85716	2.55728	5.73953		4.92168	1.38278		296	0.625777	0.999568	0.697283	1.23202	0.779758		0.866881	0.110774
	297	8.50908	5.64942	16.379	6.17693	11.0079		9.54448	1.95495		297	2.92872	4.53808	3.06092	4.33493	2.5523		3.48299	0.399411		297	2.25262	4.1886	9.83644	2.55137	5.72586		4.91098	1.37987		297	0.623135	0.99568	0.695334	1.23032	0.775372		0.863968	0.110871
	298	8.48871	5.64083	16.3566	6.16121	10.9889		9.52727	1.95308		298	2.93371	4.52066	3.05765	4.32998	2.5446		3.47732	0.397316		298	2.24808	4.18018	9.81538	2.54525	5.71214		4.90021	1.37688		298	0.622263	0.99273	0.694075	1.22704	0.771229		0.861467	0.110511
	299	8.46822	5.63244	16.3359	6.14595	10.9708		9.51066	1.95147		299	2.9383	4.50669	3.05534	4.32359	2.53846		3.47248	0.395331		299	2.24338	4.17148	9.79411	2.53865	5.69735		4.88899	1.3739		299	0.622846	0.990788	0.693533	1.22227	0.768281		0.859544	0.109707
	300	8.44745	5.62439	16.3162	6.13111	10.9535		9.49451	1.95		300	2.94123	4.4959	3.05323	4.31561	2.5344		3.46808	0.393456		300	2.23828	4.1627	9.77349	2.53191	5.68088		4.87745	1.37103		300	0.623568	0.989259	0.692911	1.21708	0.766607		0.857886	0.108797
	301	8.42665	5.61661	16.2959	6.11651	10.9361		9.47835	1.9484		301	2.94217	4.48759	3.05046	4.30662	2.53152		3.46367	0.391828		301	2.23256	4.15441	9.75404	2.52563	5.66351		4.86603	1.36835		301	0.623578	0.987448	0.691589	1.21241	0.765552		0.856115	0.108059
	302	8.40626	5.60912	16.2741	6.10239	10.918		9.46196	1.94641		302	2.94175	4.4812	3.04663	4.29807	2.52905		3.45934	0.390599		302	2.22622	4.14665	9.7354	2.52026	5.6464		4.85499	1.3658		302	0.62261	0.98535	0.689591	1.20858	0.764261		0.854078	0.107611
	303	8.38597	5.60166	16.2511	6.0889	10.8988		9.44529	1.94413		303	2.93929	4.47652	3.04185	4.29119	2.52689		3.45515	0.38992		303	2.21969	4.13863	9.71692	2.51568	5.63001		4.84418	1.36325		303	0.620851	0.982868	0.687547	1.20544	0.762238		0.85179	0.107373
	304	8.36533	5.59367	16.2281	6.07574	10.8788		9.42833	1.94184		304	2.93244	4.47317	3.03607	4.28618	2.52514		3.4506	0.389913		304	2.2135	4.1299	9.69784	2.5111	5.61455		4.83338	1.3606		304	0.618943	0.979728	0.685855	1.20272	0.759264		0.849301	0.107191
	305	8.3444	5.58517	16.2059	6.06254	10.8586		9.41133	1.93976		305	2.92007	4.47001	3.02901	4.28183	2.52353		3.44489	0.390426		305	2.20821	4.12057	9.67768	2.50592	5.60006		4.82249	1.35778		305	0.617352	0.976327	0.684429	1.19995	0.75584		0.84678	0.106953
	306	8.32395	5.57666	16.1849	6.04923	10.8388		9.39471	1.93789		306	2.90502	4.46587	3.0204	4.27619	2.52161		3.43782	0.390981		306	2.20407	4.11117	9.6562	2.4998	5.58573		4.81139	1.35469		306	0.615903	0.973486	0.682862	1.1968	0.75296		0.844403	0.106658
	307	8.30485	5.56856	16.1648	6.03585	10.8194		9.37869	1.93613		307	2.89278	4.46067	3.0105	4.26841	2.51889		3.43025	0.391146		307	2.20065	4.10191	9.63389	2.49252	5.57004		4.7998	1.35144		307	0.613912	0.971319	0.680661	1.19349	0.751726		0.842222	0.106413
	308	8.28729	5.5609	16.145	6.02231	10.8		9.36309	1.93434		308	2.88714	4.45561	3.00027	4.25912	2.51515		3.42346	0.390859		308	2.19676	4.09278	9.6118	2.48462	5.55199		4.78759	1.34826		308	0.610918	0.969636	0.677606	1.19079	0.752425		0.840276	0.106391
	309	8.2704	5.55294	16.1245	6.00867	10.7808		9.34748	1.93248		309	2.88788	4.45149	2.99146	4.24953	2.51052		3.41818	0.390258		309	2.1915	4.0838	9.59053	2.47708	5.53274		4.77513	1.34529		309	0.607031	0.967889	0.674057	1.18968	0.754146		0.83856	0.106724
	310	8.2533	5.54424	16.1033	5.99507	10.7624		9.33166	1.93057		310	2.89164	4.44768	2.98509	4.24102	2.50605		3.4143	0.389463		310	2.18524	4.07483	9.57016	2.47035	5.51462		4.76304	1.34254		310	0.60293	0.965903	0.670425	1.19009	0.755498		0.836969	0.107346
	311	8.23553	5.53494	16.0813	5.98136	10.7445		9.31552	1.92864		311	2.89451	4.4424	2.98027	4.23419	2.50289		3.41085	0.388483		311	2.17893	4.06547	9.55041	2.46441	5.49896		4.75163	1.33992		311	0.599338	0.96413	0.667092	1.19114	0.75554		0.835448	0.108063
	312	8.21675	5.5254	16.0588	5.96736	10.7259		9.29884	1.92668		312	2.89438	4.43435	2.97485	4.22851	2.50075		3.40657	0.387373		312	2.17335	4.05547	9.5308	2.45894	5.48501		4.74072	1.33728		312	0.596634	0.962344	0.664582	1.19137	0.75406		0.833798	0.108541
	313	8.19725	5.51624	16.0357	5.95272	10.706		9.28157	1.92459		313	2.89173	4.42387	2.96744	4.22295	2.4983		3.40086	0.386268		313	2.16874	4.045	9.5108	2.45284	5.47133		4.72974	1.33455		313	0.594509	0.959629	0.663617	1.18966	0.751384		0.83176	0.108505
	314	8.17886	5.50803	16.0125	5.93718	10.6854		9.26437	1.92243		314	2.88857	4.41248	2.95861	4.21647	2.49441		3.3941	0.38523		314	2.16478	4.03443	9.49007	2.44533	5.45728		4.71838	1.33174		314	0.592443	0.955562	0.664337	1.18618	0.748476		0.829399	0.10797
	315	8.16404	5.50085	15.9905	5.92105	10.6651		9.24831	1.92035		315	2.8862	4.40207	2.95038	4.20872	2.48884		3.38724	0.384299		315	2.16047	4.02437	9.46878	2.43658	5.44294		4.70663	1.32894		315	0.590355	0.950674	0.666044	1.18203	0.746128		0.827047	0.10719
	316	8.15368	5.49428	15.9701	5.90539	10.6457		9.23383	1.91834		316	2.88406	4.39452	2.94479	4.20006	2.4825		3.38118	0.383575		316	2.15475	4.0151	9.44755	2.42708	5.42845		4.69459	1.32633		316	0.588328	0.946036	0.667253	1.17857	0.744477		0.824933	0.106547
	317	8.14657	5.48781	15.9503	5.8908	10.627		9.2205	1.91627		317	2.88059	4.39067	2.94197	4.19154	2.47636		3.37623	0.383265		317	2.14774	4.00655	9.42704	2.41771	5.41362		4.68253	1.32394		317	0.586236	0.942949	0.666437	1.17657	0.743091		0.823057	0.106385
	318	8.13994	5.4809	15.93	5.87731	10.609		9.20744	1.91408		318	2.87453	4.38953	2.94097	4.18416	2.47061		3.37196	0.383454		318	2.14028	3.9983	9.40738	2.40949	5.39864		4.67082	1.32163		318	0.584433	0.941473	0.663594	1.17556	0.741094		0.821232	0.10662
	319	8.131	5.47292	15.9084	5.8647	10.5911		9.19362	1.91175		319	2.8653	4.38887	2.94068	4.17804	2.46521		3.36762	0.383971		319	2.13323	3.99005	9.38816	2.40314	5.38432		4.65978	1.31922		319	0.583901	0.94043	0.660147	1.17432	0.738166		0.819393	0.106779
	320	8.1183	5.46362	15.8856	5.85219	10.5729		9.17851	1.90942		320	2.85327	4.38689	2.9396	4.17277	2.46049		3.3626	0.384558		320	2.12734	3.98176	9.36934	2.3983	5.37058		4.64947	1.31666		320	0.585027	0.938636	0.657439	1.17225	0.734749		0.817621	0.106545
	321	8.10213	5.45354	15.8624	5.8388	10.5543		9.16223	1.90726		321	2.83939	4.38297	2.93604	4.16772	2.45622		3.35647	0.385124		321	2.12295	3.97346	9.35097	2.3937	5.35691		4.6396	1.31402		321	0.587314	0.935716	0.655728	1.16908	0.731579		0.815883	0.105855
	322	8.08494	5.44409	15.8391	5.82415	10.5358		9.14561	1.90517		322	2.82454	4.37772	2.9294	4.16178	2.45183		3.34905	0.385675		322	2.11976	3.9652	9.33248	2.38817	5.34331		4.62978	1.31132		322	0.589905	0.932042	0.654372	1.16449	0.72921		0.814004	0.104801
	323	8.07031	5.43635	15.8156	5.80888	10.5172		9.12968	1.90287		323	2.80905	4.37247	2.92057	4.15442	2.44716		3.34074	0.386281		323	2.11717	3.95688	9.31341	2.38128	5.32983		4.61971	1.30858		323	0.591399	0.928341	0.652451	1.15942	0.727789		0.81188	0.10379
	324	8.06088	5.42998	15.7923	5.79408	10.4985		9.11515	1.90026		324	2.79331	4.36845	2.91113	4.14637	2.44277		3.33241	0.387007		324	2.11442	3.9487	9.29412	2.37365	5.31612		4.6094	1.30587		324	0.59071	0.925397	0.649336	1.15528	0.726788		0.809503	0.103286
	325	8.05689	5.4237	15.7693	5.7803	10.4798		9.102	1.89746		325	2.77884	4.36552	2.90277	4.13884	2.43904		3.325	0.387719		325	2.11073	3.94103	9.27518	2.36657	5.30196		4.59909	1.30325		325	0.588258	0.923801	0.644534	1.1529	0.725582		0.807015	0.10348
	326	8.05506	5.41621	15.7468	5.76729	10.4619		9.08944	1.89477		326	2.76709	4.3624	2.89681	4.13234	2.43577		3.31888	0.388146		326	2.10598	3.93399	9.25614	2.36108	5.28762		4.58896	1.30054		326	0.585507	0.923449	0.638358	1.15219	0.72378		0.804657	0.104191
	327	8.04981	5.4067	15.7245	5.75473	10.4452		9.07619	1.89242		327	2.75624	4.35836	2.89323	4.1264	2.43246		3.31334	0.388325		327	2.10077	3.92705	9.23622	2.35739	5.27394		4.57908	1.29759		327	0.583447	0.92365	0.631988	1.15207	0.721626		0.802556	0.104994
	328	8.03584	5.39565	15.7025	5.74251	10.4287		9.06102	1.89047		328	2.74011	4.35421	2.89011	4.12011	2.42869		3.30665	0.38887		328	2.09609	3.91922	9.2155	2.35502	5.26112		4.56939	1.29438		328	0.581804	0.923762	0.62708	1.15116	0.719929		0.800746	0.105486
	329	8.00999	5.38424	15.6801	5.73013	10.4109		9.04307	1.88879		329	2.71297	4.35104	2.88508	4.1126	2.42428		3.29719	0.390424		329	2.09256	3.91013	9.19494	2.35253	5.24825		4.55968	1.29112		329	0.579733	0.923366	0.625253	1.14905	0.719434		0.799366	0.105498
	330	7.97251	5.37384	15.6564	5.71653	10.3917		9.02218	1.88716		330	2.67548	4.3488	2.87729	4.10371	2.41915		3.28489	0.393027		330	2.08968	3.90044	9.17522	2.34837	5.23447		4.54964	1.28809		330	0.576714	0.922033	0.626514	1.14578	0.72		0.798208	0.10507
	331	7.92668	5.36529	15.6315	5.70152	10.3716		8.99932	1.88548		331	2.63567	4.34679	2.86808	4.09441	2.41395		3.27178	0.395971		331	2.08622	3.89113	9.15629	2.34221	5.21979		4.53913	1.28539		331	0.573	0.919847	0.629085	1.14178	0.72077		0.796896	0.104438
	332	7.87682	5.35814	15.6069	5.68641	10.3518		8.97601	1.88388		332	2.6043	4.3443	2.85995	4.08599	2.4096		3.26083	0.398192		332	2.08108	3.88256	9.13779	2.33491	5.20508		4.52828	1.28301		332	0.569503	0.917397	0.630547	1.13831	0.720728		0.795297	0.103984
	333	7.82643	5.35115	15.5836	5.67288	10.3322		8.95327	1.88241		333	2.58886	4.3417	2.85491	4.07888	2.4065		3.25417	0.398964		333	2.07397	3.87427	9.11921	2.32747	5.19106		4.5172	1.28082		333	0.567084	0.915314	0.629766	1.13596	0.719248		0.793474	0.103851
	334	7.77693	5.34359	15.5613	5.66119	10.3129		8.93117	1.881		334	2.59069	4.33996	2.85304	4.07204	2.40447		3.25204	0.39818		334	2.06583	3.86578	9.0998	2.3202	5.17787		4.50589	1.2786		334	0.565793	0.913733	0.62756	1.13405	0.716789		0.791586	0.103847
	335	7.72792	5.33517	15.5391	5.65033	10.2937		8.90924	1.87966		335	2.60504	4.33931	2.8527	4.06436	2.4022		3.25272	0.39638		335	2.05796	3.85705	9.07919	2.31383	5.16497		4.4946	1.27607		335	0.564753	0.912216	0.625678	1.13199	0.714339		0.789796	0.103769
	336	7.67835	5.32586	15.5164	5.63924	10.2748		8.88693	1.87837		336	2.62416	4.33868	2.8516	4.05596	2.39823		3.25372	0.394375		336	2.05085	3.8483	9.05824	2.30894	5.15179		4.48362	1.27328		336	0.563262	0.910016	0.625483	1.12994	0.712545		0.788249	0.103543
	337	7.62765	5.31595	15.4928	5.62718	10.2561		8.86394	1.87714		337	2.64215	4.33679	2.8479	4.04762	2.39212		3.25332	0.392707		337	2.04447	3.83941	9.03835	2.30519	5.13799		4.47308	1.2705		337	0.561366	0.906773	0.626794	1.1284	0.711479		0.786962	0.103242
	338	7.57675	5.3059	15.4687	5.61377	10.2376		8.84055	1.876		338	2.65816	4.33323	2.84124	4.03999	2.38478		3.25148	0.391371		338	2.03896	3.83012	9.02022	2.30126	5.12383		4.46288	1.26796		338	0.559407	0.902869	0.628411	1.12726	0.710975		0.785784	0.102938
	339	7.52832	5.29644	15.4448	5.59959	10.2198		8.81779	1.87486		339	2.6755	4.32826	2.83251	4.0333	2.37775		3.24946	0.389961		339	2.03441	3.82043	9.00333	2.2959	5.11013		4.45284	1.2657		339	0.558221	0.898853	0.628854	1.12562	0.710692		0.784448	0.102546
	340	7.48644	5.28801	15.4214	5.58573	10.2024		8.79679	1.87351		340	2.69874	4.32221	2.82338	4.02706	2.37219		3.24872	0.387936		340	2.03027	3.81046	8.98695	2.28914	5.09765		4.44289	1.26365		340	0.558639	0.895256	0.627236	1.12298	0.709808		0.782784	0.102016
	341	7.45513	5.28045	15.3981	5.57301	10.1849		8.77834	1.87164		341	2.73063	4.31554	2.81537	4.02086	2.36848		3.25018	0.385053		341	2.02559	3.80104	8.97071	2.28162	5.08668		4.43313	1.26178		341	0.560421	0.892701	0.623617	1.11988	0.707672		0.780858	0.101518
	342	7.43672	5.2732	15.3742	5.56125	10.1672		8.76252	1.86908		342	2.76997	4.30898	2.80918	4.01462	2.36608		3.25377	0.381581		342	2.01988	3.79328	8.95389	2.27454	5.07661		4.42364	1.25983		342	0.562369	0.891158	0.618722	1.11669	0.704536		0.778694	0.101186
	343	7.43099	5.26531	15.3493	5.54957	10.1493		8.74888	1.86593		343	2.8104	4.30285	2.80465	4.00827	2.36357		3.25795	0.378186		343	2.01388	3.78791	8.93581	2.26881	5.06625		4.41453	1.25751		343	0.563462	0.889937	0.613275	1.11342	0.701276		0.776274	0.101012
	344	7.43482	5.25594	15.3242	5.53737	10.1312		8.7367	1.86261		344	2.84167	4.29751	2.8007	4.00167	2.35989		3.26029	0.375677		344	2.00891	3.78408	8.91672	2.26454	5.05452		4.40575	1.25471		344	0.562868	0.888331	0.608307	1.11025	0.698547		0.77366	0.10096
	345	7.44334	5.24542	15.3005	5.52472	10.1125		8.72528	1.85948		345	2.8554	4.29415	2.79563	3.99485	2.35504		3.25901	0.374684		345	2.00543	3.77953	8.89808	2.26132	5.0415		4.39717	1.25174		345	0.560214	0.88617	0.605467	1.10765	0.69656		0.771212	0.100988
	346	7.45178	5.23531	15.2786	5.51188	10.0928		8.71407	1.85665		346	2.85019	4.29424	2.7881	3.98767	2.34961		3.25396	0.375394		346	2.00279	3.77248	8.88111	2.25798	5.02782		4.38843	1.24905		346	0.55634	0.883309	0.605263	1.10615	0.694917		0.769196	0.101059
	347	7.45692	5.2268	15.2578	5.49872	10.0723		8.70252	1.85398		347	2.83249	4.29863	2.77839	3.98001	2.34437		3.24678	0.377451		347	2.00022	3.76322	8.86568	2.25337	5.01425		4.37935	1.2468		347	0.552661	0.879736	0.606572	1.10558	0.692797		0.76747	0.101127
	348	7.45742	5.22013	15.2368	5.48511	10.0519		8.69027	1.8513		348	2.8119	4.30718	2.76862	3.97242	2.33984		3.24	0.380202		348	1.99694	3.75353	8.85043	2.24774	5.00151		4.37003	1.24476		348	0.550381	0.87588	0.607326	1.10522	0.689615		0.765684	0.101155
	349	7.45306	5.21506	15.2147	5.47124	10.0319		8.67721	1.84848		349	2.79506	4.3189	2.76148	3.96538	2.33633		3.23543	0.382994		349	1.99251	3.7444	8.83421	2.24212	4.9897		4.36059	1.24267		349	0.549958	0.872064	0.605927	1.10459	0.685383		0.763584	0.101158
	350	7.44447	5.21078	15.1911	5.45721	10.0126		8.66324	1.8455		350	2.7833	4.33264	2.75782	3.95854	2.33385		3.23323	0.385495		350	1.98717	3.73578	8.81673	2.23668	4.97841		4.35095	1.24042		350	0.550668	0.86852	0.602285	1.10348	0.681395		0.76127	0.101149
	351	7.43279	5.20606	15.1662	5.44327	9.99326		8.64832	1.84243		351	2.77371	4.3475	2.75605	3.95107	2.33249		3.23216	0.387756		351	1.98159	3.7275	8.79816	2.23132	4.96706		4.34113	1.23799		351	0.551023	0.865843	0.597684	1.10138	0.678964		0.758979	0.101075
	352	7.41946	5.1997	15.1411	5.42969	9.97367		8.63272	1.83949		352	2.76256	4.36171	2.75361	3.94275	2.33225		3.23058	0.389884		352	1.97664	3.71972	8.77929	2.22627	4.95511		4.33141	1.23538		352	0.549539	0.864562	0.593986	1.09806	0.67809		0.756848	0.100929
	353	7.40556	5.19143	15.1166	5.41655	9.95398		8.61683	1.83682		353	2.74825	4.37218	2.74915	3.93451	2.3322		3.22726	0.391805		353	1.97267	3.71285	8.7608	2.22205	4.94221		4.32212	1.23263		353	0.545662	0.86427	0.592087	1.09443	0.677811		0.754852	0.100865
	354	7.39094	5.18214	15.0934	5.40355	9.93429		8.60086	1.83446		354	2.73237	4.37631	2.74294	3.92736	2.33128		3.22205	0.393229		354	1.96945	3.7068	8.74277	2.21879	4.92856		4.31327	1.22978		354	0.540589	0.863775	0.591774	1.09146	0.677064		0.752932	0.100922
	355	7.37373	5.17293	15.0709	5.39044	9.91477		8.58456	1.83235		355	2.71821	4.37405	2.73649	3.921	2.32894		3.21574	0.393872		355	1.96622	3.70077	8.72474	2.21609	4.9145		4.30446	1.22687		355	0.5365	0.861872	0.592507	1.08926	0.675299		0.751088	0.10089
	356	7.35126	5.16468	15.0483	5.37709	9.8956		8.56738	1.83032		356	2.70866	4.36784	2.7313	3.91489	2.32563		3.20966	0.393706		356	1.96252	3.69379	8.70629	2.21324	4.90031		4.29523	1.22396		356	0.534696	0.858711	0.593225	1.08732	0.672923		0.749375	0.100617
	357	7.32259	5.15762	15.0241	5.36334	9.87695		8.54892	1.82817		357	2.70494	4.36061	2.72796	3.90867	2.32185		3.20481	0.392949		357	1.95838	3.68511	8.6873	2.20967	4.88666		4.28542	1.22111		357	0.535201	0.855763	0.592611	1.08533	0.670987		0.747978	0.10019
	358	7.29018	5.15089	14.998	5.34929	9.85893		8.52947	1.82584		358	2.70616	4.35312	2.72632	3.90202	2.31749		3.20102	0.391765		358	1.95384	3.67491	8.66793	2.20553	4.87399		4.27524	1.21834		358	0.536805	0.854418	0.590244	1.08324	0.66993		0.746928	0.0998225
	359	7.25888	5.14287	14.9706	5.33548	9.8416		8.50989	1.82336		359	2.70993	4.34397	2.72555	3.89525	2.31237		3.19742	0.390203		359	1.94932	3.66504	8.64826	2.20104	4.86219		4.26517	1.21556		359	0.537839	0.854762	0.586606	1.08077	0.669768		0.74595	0.0996121
	360	7.23317	5.13254	14.943	5.32245	9.82456		8.49115	1.82083		360	2.71315	4.33079	2.72438	3.88895	2.3067		3.19279	0.38822		360	1.94579	3.65745	8.62821	2.19628	4.85061		4.25567	1.21259		360	0.537737	0.855702	0.582701	1.07747	0.670139		0.744751	0.0994226
	361	7.21464	5.12029	14.9169	5.31047	9.80723		8.47391	1.81838		361	2.71336	4.31135	2.72165	3.8832	2.30093		3.1861	0.385672		361	1.94416	3.65252	8.60858	2.1916	4.83879		4.24713	1.20944		361	0.536964	0.856614	0.5799	1.0734	0.670419		0.743459	0.0990934
	362	7.20184	5.10765	14.8929	5.29956	9.78895		8.45819	1.81602		362	2.71097	4.28556	2.71685	3.87753	2.29588		3.17736	0.382422		362	1.94367	3.64863	8.59023	2.1873	4.82701		4.23937	1.20635		362	0.535805	0.856948	0.579153	1.06947	0.670393		0.742353	0.0986432
	363	7.19208	5.09642	14.8704	5.28914	9.7695		8.4435	1.81358		363	2.70875	4.25581	2.71081	3.87141	2.29161		3.16768	0.378557		363	1.94217	3.64359	8.57296	2.1834	4.81573		4.23157	1.20356		363	0.534538	0.855675	0.580025	1.06699	0.670208		0.741487	0.0982265
	364	7.1836	5.08738	14.8478	5.27858	9.74962		8.42939	1.8109		364	2.70826	4.22544	2.70501	3.86456	2.28714		3.15808	0.374468		364	1.93838	3.63622	8.55615	2.17917	4.80493		4.22297	1.20116		364	0.533589	0.852455	0.580921	1.06625	0.669419		0.740526	0.0979732
	365	7.17625	5.07987	14.8242	5.26713	9.73068		8.41563	1.80798		365	2.70904	4.19722	2.70052	3.85691	2.2817		3.14908	0.370595		365	1.93293	3.62695	8.53946	2.17403	4.79416		4.21351	1.19907		365	0.532828	0.848031	0.580781	1.06635	0.667812		0.73916	0.0978906
	366	7.17091	5.073	14.7994	5.25435	9.71321		8.40216	1.80487		366	2.7099	4.17255	2.6976	3.84869	2.2757		3.14089	0.367159		366	1.92689	3.61688	8.52264	2.16824	4.78317		4.20356	1.19709		366	0.53195	0.843462	0.579581	1.06621	0.666114		0.737464	0.0978683
	367	7.16833	5.06604	14.7735	5.24066	9.69633		8.38898	1.8016		367	2.70987	4.15145	2.69548	3.84033	2.27033		3.13349	0.364157		367	1.92057	3.60666	8.5058	2.16234	4.77157		4.19339	1.19512		367	0.530884	0.839369	0.577639	1.06534	0.665251		0.735696	0.097802
	368	7.16789	5.05799	14.7475	5.22731	9.67865		8.37586	1.79827		368	2.70871	4.13341	2.6924	3.83244	2.26614		3.12662	0.361624		368	1.91402	3.59675	8.48918	2.15675	4.75941		4.18322	1.19317		368	0.529679	0.836458	0.575624	1.06355	0.665549		0.734172	0.097626
	369	7.16824	5.04853	14.722	5.21536	9.65928		8.36268	1.79496		369	2.70617	4.11684	2.68729	3.82538	2.26298		3.11973	0.359458		369	1.90739	3.58784	8.47263	2.15161	4.74756		4.17341	1.19118		369	0.528499	0.835204	0.574379	1.06101	0.666126		0.733044	0.097337
	370	7.16829	5.03855	14.6972	5.20482	9.6388		8.34954	1.79168		370	2.70263	4.09879	2.68057	3.81907	2.2605		3.11231	0.357245		370	1.90102	3.5805	8.456	2.14689	4.73708		4.1643	1.18912		370	0.527144	0.834814	0.574028	1.05798	0.665794		0.731951	0.0969885
	371	7.16697	5.02925	14.6727	5.19458	9.61847		8.3364	1.78842		371	2.69925	4.07665	2.67327	3.81328	2.25827		3.10415	0.354524		371	1.89481	3.57457	8.43918	2.14252	4.728		4.15581	1.18697		371	0.525382	0.833758	0.573803	1.05484	0.664414		0.73044	0.0966579
	372	7.16194	5.02095	14.6484	5.18322	9.59935		8.32278	1.78536		372	2.69694	4.05044	2.66657	3.80765	2.25649		3.09562	0.35113		372	1.88827	3.56884	8.42208	2.1383	4.71882		4.14726	1.18479		372	0.523339	0.831485	0.572522	1.0523	0.662331		0.728396	0.0965019
	373	7.14884	5.01353	14.6243	5.17017	9.58174		8.30772	1.78272		373	2.69623	4.02286	2.66121	3.80165	2.25525		3.08744	0.347302		373	1.88152	3.56174	8.40467	2.13381	4.70781		4.13791	1.18257		373	0.521099	0.828441	0.569963	1.05056	0.659652		0.725944	0.0965839
	374	7.12186	5.00623	14.6004	5.15571	9.56503		8.28984	1.7807		374	2.69756	3.99745	2.657	3.79518	2.25383		3.0802	0.34358		374	1.8757	3.55258	8.3867	2.1287	4.69484		4.1277	1.18023		374	0.518793	0.825189	0.56658	1.0492	0.656641		0.72328	0.0968033
	375	7.07669	4.99802	14.5767	5.14102	9.54827		8.26815	1.77946		375	2.70022	3.97627	2.65339	3.78853	2.25112		3.0739	0.34047		375	1.87139	3.54216	8.36778	2.12333	4.6814		4.11721	1.17762		375	0.516849	0.822559	0.56335	1.04757	0.65403		0.720871	0.0969475
	376	7.01329	4.98843	14.5537	5.12733	9.53087		8.24272	1.77898		376	2.70265	3.95898	2.64974	3.782	2.24653		3.06798	0.338149		376	1.86802	3.53218	8.34796	2.11883	4.66869		4.10714	1.17468		376	0.515612	0.821323	0.561322	1.04524	0.652209		0.71914	0.0968478
	377	6.93685	4.97816	14.5306	5.11535	9.51243		8.21468	1.77889		377	2.70349	3.94408	2.64509	3.77575	2.24019		3.06172	0.336543		377	1.86526	3.52398	8.32804	2.1163	4.65703		4.09812	1.17148		377	0.515371	0.821533	0.560763	1.04213	0.651099		0.71818	0.0964467
	378	6.85809	4.96863	14.5064	5.10478	9.493		8.18618	1.77854		378	2.702	3.93018	2.6385	3.7694	2.23309		3.05464	0.335404		378	1.86291	3.51768	8.30941	2.11655	4.64634		4.09058	1.16822		378	0.516021	0.822292	0.561417	1.03877	0.650145		0.717729	0.0958349
	379	6.79121	4.96042	14.4805	5.09461	9.47332		8.16001	1.77737		379	2.69854	3.91641	2.62943	3.76272	2.22686		3.04679	0.334408		379	1.86057	3.51228	8.29282	2.11991	4.63644		4.0844	1.16506		379	0.516753	0.82237	0.56218	1.03574	0.648512		0.717112	0.095252
	380	6.74891	4.9527	14.4537	5.08395	9.45445		8.13873	1.77516		380	2.69447	3.9029	2.61835	3.75563	2.22255		3.03878	0.333326		380	1.85775	3.50657	8.27741	2.12521	4.62685		4.07876	1.16202		380	0.516779	0.820828	0.561459	1.03351	0.645956		0.715707	0.0949421
	381	6.7367	4.94465	14.4273	5.07229	9.43673		8.12353	1.77201		381	2.6905	3.89092	2.60721	3.74812	2.22005		3.03136	0.332182		381	1.85449	3.49983	8.26178	2.13033	4.6167		4.07263	1.159		381	0.515577	0.817662	0.558532	1.03206	0.643149		0.713396	0.0949912
	382	6.75142	4.93594	14.4025	5.05951	9.41973		8.11382	1.76828		382	2.68572	3.88224	2.598	3.74024	2.21821		3.02488	0.331269		382	1.85135	3.49207	8.2454	2.13364	4.60497		4.06549	1.15598		382	0.512792	0.813837	0.553991	1.03029	0.640688		0.710319	0.0952363
	383	6.78465	4.92647	14.3789	5.04601	9.40255		8.10771	1.76422		383	2.67897	3.87813	2.59142	3.73179	2.21591		3.01924	0.330877		383	1.84808	3.48398	8.22859	2.13518	4.59174		4.05751	1.15302		383	0.508854	0.809915	0.549336	1.02719	0.639277		0.706914	0.0953467
	384	6.82835	4.91672	14.3552	5.0326	9.38417		8.10341	1.75977		384	2.66974	3.87852	2.58693	3.72319	2.21233		3.01414	0.331205		384	1.84381	3.47616	8.21182	2.13626	4.57825		4.04926	1.15019		384	0.50517	0.806056	0.54604	1.02301	0.63877		0.703809	0.0951113
	385	6.87954	4.90756	14.3302	5.01988	9.36457		8.10036	1.75476		385	2.65809	3.88196	2.58299	3.71537	2.20684		3.00905	0.332348		385	1.83825	3.46892	8.19549	2.13767	4.56576		4.04122	1.14755		385	0.502937	0.802633	0.544687	1.01889	0.638215		0.701471	0.0946003
	386	6.94066	4.89946	14.3036	5.00833	9.34452		8.09932	1.749		386	2.64501	3.88653	2.5782	3.70867	2.19965		3.00361	0.334109		386	1.83258	3.46239	8.17969	2.13884	4.55495		4.03369	1.14505		386	0.50248	0.799741	0.544783	1.01565	0.636851		0.699901	0.0939885
	387	7.01625	4.89244	14.276	4.99799	9.32494		8.10153	1.74254		387	2.6321	3.89088	2.57233	3.70251	2.1925		2.99806	0.335967		387	1.82808	3.45642	8.16441	2.13884	4.54591		4.02673	1.14266		387	0.502912	0.796643	0.545265	1.01345	0.63468		0.698589	0.0934431
	388	7.10776	4.88576	14.2486	4.98829	9.30618		8.10732	1.73578		388	2.62114	3.89478	2.56564	3.69633	2.1874		2.99306	0.337475		388	1.82491	3.45044	8.14954	2.13708	4.53795		4.01998	1.14039		388	0.502981	0.793084	0.544845	1.01206	0.632119		0.697018	0.0931395
	389	7.20923	4.87815	14.2225	4.97832	9.28765		8.11518	1.72935		389	2.61339	3.89815	2.55891	3.69012	2.18472		2.98906	0.338456		389	1.82201	3.4437	8.1348	2.13285	4.52945		4.01256	1.13832		389	0.502343	0.790091	0.543388	1.01156	0.629809		0.695439	0.0931681
	390	7.30756	4.86885	14.1986	4.96721	9.26835		8.12211	1.72392		390	2.60877	3.90104	2.55376	3.68408	2.18345		2.98622	0.338958		390	1.81826	3.43608	8.11951	2.12552	4.51901		4.00368	1.13647		390	0.501162	0.788656	0.5414	1.01182	0.62813		0.694235	0.0934837
	391	7.38739	4.85803	14.1763	4.95483	9.24788		8.12488	1.71968		391	2.60615	3.90347	2.55085	3.67808	2.1817		2.98405	0.339209		391	1.81349	3.42796	8.10305	2.11509	4.50712		3.99334	1.13475		391	0.499609	0.7882	0.539367	1.01213	0.626906		0.693242	0.0938821
	392	7.43678	4.84661	14.1545	4.94213	9.22651		8.12131	1.7164		392	2.6041	3.90519	2.5495	3.6719	2.17799		2.98174	0.339449		392	1.80828	3.42	8.08504	2.10223	4.49556		3.98222	1.13299		392	0.49777	0.787894	0.537596	1.01193	0.625883		0.692214	0.0942033
	393	7.45129	4.83611	14.1324	4.93047	9.20505		8.11106	1.71362		393	2.60165	3.90611	2.54863	3.66528	2.17254		2.97884	0.339744		393	1.80359	3.4127	8.06562	2.08865	4.48559		3.97123	1.131		393	0.495864	0.78773	0.536054	1.01113	0.625081		0.691172	0.0944115
	394	7.43562	4.82739	14.109	4.92043	9.18428		8.09535	1.71092		394	2.5991	3.90621	2.54693	3.65814	2.16627		2.97533	0.340031		394	1.80028	3.40627	8.04578	2.07607	4.47727		3.96113	1.12875		394	0.494159	0.787461	0.534721	1.00948	0.624415		0.690046	0.0944271
	395	7.40043	4.82028	14.0839	4.91126	9.16456		8.07609	1.70809		395	2.59771	3.90516	2.54356	3.65077	2.16		2.97144	0.340185		395	1.79826	3.40042	8.02705	2.0651	4.46928		3.95202	1.12643		395	0.493221	0.786347	0.533993	1.00694	0.623555		0.688811	0.0941277
	396	7.35662	4.81384	14.0573	4.9015	9.14585		8.05502	1.70521		396	2.59868	3.90262	2.5384	3.64355	2.15453		2.96756	0.340042		396	1.7963	3.39439	8.01019	2.0557	4.46026		3.94337	1.1243		396	0.493193	0.784528	0.534221	1.00401	0.622112		0.687613	0.0935731
	397	7.31084	4.80653	14.0301	4.88994	9.12775		8.03304	1.70256		397	2.60233	3.89859	2.532	3.63644	2.15108		2.96409	0.339405		397	1.79341	3.38773	7.9944	2.04745	4.44965		3.93453	1.12233		397	0.493621	0.783266	0.53485	1.00162	0.620141		0.686699	0.0930765
	398	7.26413	4.79735	14.0037	4.8767	9.10963		8.0103	1.70042		398	2.60729	3.89332	2.52583	3.62906	2.14982		2.96106	0.338232		398	1.78933	3.38048	7.9785	2.03965	4.4375		3.92509	1.12039		398	0.493507	0.783132	0.535009	1.00038	0.618459		0.686097	0.0929202
	399	7.21422	4.7866	13.9782	4.86245	9.09087		7.98648	1.69877		399	2.61119	3.88781	2.52126	3.62151	2.14932		2.95822	0.336882		399	1.78436	3.37293	7.96216	2.03253	4.42465		3.91532	1.1184		399	0.49198	0.783084	0.533809	0.999767	0.617655		0.685259	0.0930991
	400	7.15916	4.77527	13.9531	4.84821	9.07159		7.96147	1.69735		400	2.61182	3.88251	2.51842	3.61435	2.14764		2.95495	0.3358		400	1.7789	3.3657	7.9452	2.02658	4.41241		3.90576	1.11625		400	0.48927	0.781552	0.53064	0.998759	0.61717		0.683478	0.093406
	401	7.09955	4.76461	13.9271	4.83494	9.0525		7.93574	1.69579		401	2.60886	3.87722	2.516	3.60765	2.14385		2.95071	0.335175		401	1.77352	3.35931	7.92771	2.02163	4.40185		3.8968	1.11393		401	0.486087	0.778203	0.526122	0.996902	0.616329		0.680728	0.093649
	402	7.03832	4.75581	13.9002	4.82296	9.03404		7.91026	1.69387		402	2.60376	3.87156	2.51237	3.60148	2.13839		2.94551	0.334942		402	1.76921	3.35371	7.91035	2.01721	4.39267		3.88863	1.1115		402	0.482789	0.774242	0.5217	0.994421	0.614821		0.677595	0.093785
	403	6.97946	4.74887	13.8729	4.81188	9.01656		7.88593	1.69166		403	2.59821	3.86562	2.50638	3.59579	2.13255		2.93971	0.334936		403	1.76642	3.34815	7.89403	2.01282	4.38351		3.88099	1.10911		403	0.479651	0.770955	0.518501	0.991759	0.613048		0.674783	0.0938176
	404	6.92564	4.74238	13.8455	4.80138	8.99999		7.86298	1.68928		404	2.5932	3.8598	2.49873	3.58998	2.12774		2.93389	0.334893		404	1.7649	3.34138	7.87915	2.0082	4.37365		3.87346	1.10689		404	0.477334	0.768502	0.517121	0.989192	0.611741		0.672778	0.0936573
	405	6.87719	4.73504	13.8186	4.79111	8.98385		7.84115	1.68694		405	2.58875	3.85426	2.49094	3.58338	2.12478		2.92842	0.334572		405	1.7636	3.33301	7.86573	2.00375	4.36348		3.86591	1.10493		405	0.476229	0.766668	0.517465	0.987149	0.611283		0.671759	0.0933205
	406	6.83258	4.72619	13.7926	4.78069	8.96763		7.81994	1.68484		406	2.58425	3.84867	2.48436	3.57609	2.12351		2.92338	0.333896		406	1.76129	3.32411	7.85321	2.00011	4.35324		3.85839	1.10318		406	0.476083	0.765755	0.518683	0.986055	0.61167		0.671649	0.0929916
	407	6.79023	4.7162	13.7681	4.76987	8.9509		7.79905	1.68305		407	2.57904	3.84237	2.4796	3.56879	2.12252		2.91846	0.333005		407	1.75732	3.31609	7.8407	1.99719	4.34243		3.85075	1.10149		407	0.47646	0.765701	0.519744	0.985963	0.612939		0.672161	0.0928059
	408	6.74992	4.70611	13.7445	4.75846	8.93319		7.77844	1.68144		408	2.57264	3.83558	2.47596	3.56206	2.1203		2.91331	0.332238		408	1.75146	3.30971	7.82715	1.99489	4.33097		3.84284	1.09968		408	0.476619	0.76583	0.519642	0.986389	0.614495		0.672595	0.0928268
	409	6.71274	4.69691	13.7214	4.74665	8.91424		7.75838	1.67973		409	2.56499	3.82914	2.47211	3.55578	2.11633		2.90767	0.331852		409	1.74425	3.30434	7.81206	1.99294	4.31957		3.83463	1.09768		409	0.475616	0.765804	0.518098	0.986552	0.615147		0.672243	0.0930662
	410	6.67974	4.68901	13.6985	4.73498	8.89426		7.7393	1.67778		410	2.557	3.82402	2.4675	3.5494	2.11118		2.90182	0.331848		410	1.73718	3.29834	7.79565	1.9907	4.30901		3.82618	1.09548		410	0.473154	0.765956	0.515755	0.985525	0.614007		0.670879	0.0933902
	411	6.65127	4.68181	13.6762	4.72391	8.87409		7.72145	1.67567		411	2.55029	3.82072	2.46213	3.54243	2.10599		2.89631	0.332028		411	1.73185	3.29062	7.77927	1.98776	4.29977		3.81786	1.09325		411	0.470259	0.766364	0.513413	0.982701	0.611143		0.668776	0.0935256
	412	6.62751	4.67421	13.654	4.71295	8.85462		7.70465	1.67348		412	2.54549	3.8185	2.456	3.53482	2.1014		2.89124	0.332177		412	1.72849	3.28156	7.76403	1.98366	4.29176		3.8099	1.09119		412	0.468469	0.766777	0.511924	0.978662	0.607536		0.666674	0.0932972
	413	6.60853	4.66568	13.6307	4.70133	8.83624		7.68851	1.67115		413	2.54194	3.81596	2.44935	3.5268	2.09757		2.88632	0.332123		413	1.72596	3.27228	7.74968	1.9782	4.28391		3.80201	1.08934		413	0.468782	0.767025	0.511789	0.974684	0.604267		0.665309	0.0927298
	414	6.59269	4.65674	13.6059	4.68905	8.81878		7.67264	1.66855		414	2.53845	3.8116	2.44238	3.5185	2.0942		2.88103	0.331754		414	1.72291	3.26388	7.73488	1.97209	4.27518		3.79379	1.08747		414	0.47078	0.766687	0.512764	0.971863	0.601979		0.664815	0.0920254
	415	6.571	4.64795	13.58	4.67676	8.80158		7.65545	1.66594		415	2.53391	3.80471	2.43519	3.51008	2.09104		2.87498	0.331063		415	1.71879	3.25698	7.71839	1.96643	4.26527		3.78517	1.0853		415	0.473031	0.765061	0.513962	0.970425	0.600848		0.664665	0.0913991
	416	6.52577	4.63947	13.5539	4.66497	8.78365		7.63355	1.66399		416	2.52788	3.79531	2.42825	3.50238	2.08764		2.86829	0.33018		416	1.71402	3.2512	7.70045	1.96207	4.25467		3.77648	1.08277		416	0.47436	0.761627	0.514277	0.969455	0.600302		0.664004	0.0909042
	417	6.43956	4.63086	13.5287	4.65359	8.76411		7.60336	1.66355		417	2.52068	3.78391	2.4223	3.49646	2.08365		2.8614	0.32925		417	1.70953	3.24558	7.6821	1.95932	4.24413		3.76813	1.08001		417	0.474687	0.756968	0.512726	0.967573	0.598999		0.662191	0.0904797
	418	6.30815	4.62162	13.5039	4.64237	8.74331		7.56387	1.66499		418	2.51288	3.7712	2.41776	3.49229	2.07924		2.85467	0.328298		418	1.70584	3.23939	7.66404	1.95705	4.23414		3.76009	1.07721		418	0.474248	0.752678	0.509338	0.964307	0.595964		0.659307	0.0901369
	419	6.14679	4.61191	13.4787	4.6311	8.72244		7.51819	1.66794		419	2.50497	3.75774	2.41361	3.48847	2.07509		2.84798	0.327229		419	1.70288	3.23248	7.64661	1.95383	4.22494		3.75215	1.07457		419	0.473442	0.749949	0.505247	0.960264	0.591797		0.65614	0.0898829
	420	5.98334	4.60247	13.4526	4.61972	8.70226		7.47209	1.67134		420	2.49724	3.74364	2.40813	3.48336	2.07213		2.8409	0.325891		420	1.69998	3.22568	7.62985	1.9494	4.21644		3.74427	1.07215		420	0.472433	0.748488	0.501636	0.956371	0.58762		0.65331	0.0897055

## Sheet: Figure 1E
Figure 1E		Head discarded				Heat recorded
time(s)	WT1	WT2	WT3	WT4		AVG	SEM				time(s)	UCP1KO1	UCP1KO2	UCP1KO3	UCP1KO4		AVG	SEM
0	5.59908e-12	-1.16529e-12	-3.43903e-12	3.32534e-12		1.08002e-12	2.06007e-12				0	3.04112e-12	-4.29168e-12	9.09495e-13	-7.16227e-12		-1.87583e-12	2.34018e-12		Heat rate - µj/min/µg microsome
1	-0.000291712	0.00146492	0.00152789	0.00062336		0.000831115	0.000427308				1	-0.000274827	0.000796466	-0.000112341	0.00251234		0.00073041	0.000639034		Heat rates - WT	Heat rates - UCP1KO
2	-0.000326325	0.00170903	0.00189626	0.00231259		0.00139789	0.000588414				2	-0.00164909	0.000140242	-0.00204224	0.00275698		-0.000198527	0.00109367		2.06412	4.27327
3	6.45508e-06	0.00102589	0.00236483	0.00472157		0.00202969	0.00101897				3	-0.00338315	-0.000691579	-0.0022687	0.0022454		-0.00102451	0.00122183		2.10147	7.49783
4	0.000330201	-0.000382612	0.00267628	0.00669231		0.00232904	0.00159445				4	-0.00449546	-0.00149707	-0.00112112	0.0015834		-0.00138256	0.00124394		1.96794	4.48462
5	0.000972554	-0.00106309	0.00292818	0.00966267		0.00312508	0.00232653				5	-0.00450635	-0.00119745	-0.00283333	0.00207764		-0.00161487	0.00140399		3.78222	4.14026
6	0.00246119	0.00114713	0.00442882	0.0196695		0.00692666	0.0043008				6	-0.00428396	0.00117364	-0.0178505	0.00423576		-0.00418127	0.00488518
7	0.006202	0.00871108	0.00903488	0.0412948		0.0163107	0.00835205				7	-0.00310741	0.00710932	-0.0549723	0.00589019		-0.0112701	0.0147445
8	0.0186798	0.0255451	0.0187763	0.0716822		0.0336709	0.012772				8	0.0061198	0.0205635	-0.123801	0.00424127		-0.023219	0.0337249
9	0.058333	0.0601486	0.0363292	0.103386		0.0645491	0.0140316				9	0.0439622	0.0484111	-0.234443	0.00144411		-0.0351563	0.0672668
10	0.158621	0.126782	0.06675	0.131153		0.120827	0.0193537				10	0.160874	0.0990747	-0.382533	0.00681163		-0.028943	0.122039
11	0.358522	0.239736	0.117688	0.1553		0.217812	0.0533953				11	0.457488	0.180694	-0.538213	0.0336488		0.0334044	0.209819
12	0.684581	0.403947	0.196533	0.180025		0.366272	0.1177				12	1.07247	0.298675	-0.664016	0.0923936		0.19988	0.356959
13	1.13709	0.61018	0.307315	0.209046		0.565908	0.208653				13	2.11751	0.453824	-0.741246	0.184932		0.503755	0.595705
14	1.68729	0.838304	0.449636	0.242094		0.80433	0.319203				14	3.59953	0.642521	-0.772669	0.305037		0.943604	0.935323
15	2.28557	1.06546	0.620011	0.275374		1.0616	0.438869				15	5.39339	0.85928	-0.768371	0.442226		1.48163	1.34883
16	2.87844	1.27345	0.812646	0.304021		1.31714	0.556814				16	7.28965	1.09943	-0.733196	0.58563		2.06038	1.7853
17	3.42337	1.45237	1.02141	0.324631		1.55545	0.664573				17	9.08085	1.36024	-0.665957	0.727128		2.62557	2.19298
18	3.89361	1.59987	1.24224	0.336839		1.76814	0.7567				18	10.6326	1.63954	-0.563762	0.862889		3.14282	2.53794
19	4.2738	1.7172	1.47207	0.342532		1.9514	0.829991				19	11.9046	1.93328	-0.429595	0.992477		3.60019	2.81041
20	4.55164	1.80479	1.70629	0.343566		2.10157	0.882126				20	12.9196	2.23415	-0.281418	1.11544		3.99693	3.01839
21	4.7126	1.8603	1.93821	0.34156		2.21317	0.910595				21	13.706	2.53219	-0.154335	1.22854		4.32809	3.17371
22	4.74008	1.87927	2.1604	0.339076		2.27971	0.9126				22	14.2501	2.81617	-0.087722	1.32498		4.57588	3.27878
23	4.61949	1.85758	2.36663	0.340708		2.2961	0.885953				23	14.485	3.07613	-0.107006	1.39578		4.71249	3.32175
24	4.34535	1.79416	2.55237	0.351017		2.26072	0.831435				24	14.3219	3.30588	-0.217648	1.43168		4.71045	3.28365
25	3.9301	1.6944	2.71451	0.368389		2.17685	0.75643				25	13.7034	3.50431	-0.412041	1.42785		4.55588	3.15235
26	3.40981	1.57253	2.85252	0.386563		2.05536	0.676265				26	12.6507	3.67408	-0.683549	1.38919		4.2576	2.9358
27	2.83974	1.44953	2.96916	0.401367		1.91495	0.610611				27	11.2831	3.81863	-1.02259	1.32934		3.85211	2.66689
28	2.27951	1.34572	3.06919	0.412495		1.77673	0.575192				28	9.80362	3.94063	-1.40861	1.26297		3.39965	2.39771
29	1.77624	1.27177	3.15757	0.421583		1.65679	0.573046				29	8.44219	4.04193	-1.82011	1.19917		2.9658	2.18279
30	1.35504	1.22644	3.23806	0.431156		1.56267	0.594657				30	7.36806	4.12378	-2.24787	1.14037		2.59608	2.05525
31	1.02046	1.2017	3.31219	0.444401		1.49469	0.626973				31	6.62793	4.18689	-2.68474	1.08564		2.30393	2.01274
32	0.763795	1.18907	3.37975	0.46868		1.45032	0.659916				32	6.1577	4.23289	-3.10736	1.03469		2.07948	2.02616
33	0.572061	1.18233	3.44007	0.529704		1.43104	0.686071				33	5.85241	4.26495	-3.4802	0.988957		1.90653	2.06137
34	0.434528	1.17714	3.49224	0.673709		1.4444	0.699933				34	5.63495	4.28632	-3.77368	0.950151		1.77444	2.09512
35	0.342178	1.16989	3.53594	0.951164		1.49979	0.70094				35	5.47868	4.29862	-3.97725	0.918466		1.67963	2.11879
36	0.284456	1.15822	3.57123	1.39519		1.60227	0.69842				36	5.38822	4.30234	-4.10195	0.893584		1.62055	2.1343
37	0.250201	1.1428	3.59758	2.01143		1.7505	0.712974				37	5.36851	4.2982	-4.17529	0.875542		1.59174	2.14788
38	0.230965	1.127	3.61466	2.78365		1.93907	0.76909				38	5.40772	4.28778	-4.22763	0.864232		1.58303	2.16457
39	0.222288	1.11521	3.62324	3.68841		2.16229	0.881449				39	5.48123	4.27309	-4.27715	0.859887		1.58426	2.18512
40	0.221861	1.1104	3.62481	4.70631		2.41585	1.04983				40	5.56654	4.25532	-4.32951	0.863036		1.58885	2.20767
41	0.228256	1.11264	3.62003	5.82423		2.69629	1.26611				41	5.65368	4.23497	-4.39676	0.873871		1.59144	2.23352
42	0.24046	1.12029	3.60791	7.02917		2.99946	1.52075				42	5.7452	4.21196	-4.47263	0.891898		1.59411	2.26169
43	0.258236	1.1327	3.58693	8.298		3.31897	1.80302				43	5.84817	4.18603	-4.42969	0.916633		1.63029	2.26486
44	0.283315	1.15039	3.55755	9.59338		3.64616	2.0999				44	5.96538	4.1562	-4.00373	0.9476		1.76636	2.18532
45	0.318498	1.17377	3.52191	10.867		3.9703	2.39656				45	6.09371	4.12169	-2.97546	0.983792		2.05593	1.9798
46	0.365767	1.2016	3.48265	12.067		4.27925	2.67816				46	6.22874	4.08242	-1.37431	1.02404		2.49022	1.67322
47	0.42612	1.23132	3.4421	13.1461		4.5614	2.93172				47	6.3687	4.03867	0.49798	1.06772		2.99326	1.36689
48	0.50012	1.2605	3.40198	14.0707		4.80832	3.14797				48	6.51336	3.99127	2.23521	1.11482		3.46367	1.17634
49	0.586613	1.2879	3.36322	14.8275		5.01631	3.3231				49	6.66204	3.94115	3.54281	1.16538		3.82785	1.12604
50	0.682235	1.3126	3.32628	15.4272		5.18708	3.45962				50	6.81267	3.88903	4.34929	1.21851		4.06737	1.14615
51	0.783725	1.33312	3.29129	15.9013		5.32737	3.5655				51	6.96217	3.8348	4.77385	1.27213		4.21074	1.17842
52	0.889767	1.34633	3.25808	16.2831		5.44433	3.64917				52	7.10672	3.77765	5.00726	1.32364		4.30382	1.20794
53	0.998748	1.34803	3.22774	16.5908		5.54134	3.71554				53	7.24139	3.7175	5.16645	1.37138		4.37418	1.23479
54	1.105	1.33516	3.20199	16.8265		5.61717	3.76583				54	7.3614	3.65576	5.15566	1.41509		4.39698	1.25181
55	1.19879	1.30699	3.18191	16.9872		5.66871	3.80018				55	7.46248	3.5943	4.57847	1.45465		4.27247	1.24732
56	1.27025	1.26455	3.16729	17.0778		5.69496	3.8206				56	7.54076	3.53421	2.79757	1.48909		3.84041	1.30392
57	1.3127	1.20953	3.15745	17.1151		5.69868	3.83167				57	7.59357	3.47596	-0.740211	1.5175		2.9617	1.76797
58	1.32251	1.14435	3.15153	17.1197		5.68452	3.83861				58	7.62052	3.41993	-6.10464	1.53892		1.61868	2.87116
59	1.29791	1.07234	3.14777	17.1056		5.6559	3.84477				59	7.62372	3.36646	-12.7292	1.55167		-0.0468359	4.4148
60	1.23814	0.997757	3.14434	17.0748		5.61376	3.85041				60	7.60626	3.31583	-19.6018	1.55356		-1.78153	6.07451
61	1.14341	0.9251	3.14066	17.0209		5.55751	3.85349				61	7.57065	3.26861	-25.6877	1.54289		-3.32639	7.56075
62	1.01536	0.858549	3.13728	16.9355		5.48669	3.8515				62	7.51866	3.22584	-30.3591	1.51891		-4.52391	8.7037
63	0.857146	0.801129	3.13441	16.8144		5.40178	3.84284				63	7.45256	3.18875	-33.529	1.48212		-5.35139	9.47606
64	0.675218	0.753742	3.13201	16.6592		5.30503	3.8274				64	7.37513	3.15833	-35.4097	1.43479		-5.86037	9.92849
65	0.481781	0.715114	3.13023	16.4783		5.20136	3.80635				65	7.28899	3.13521	-36.1631	1.38033		-6.08963	10.1007
66	0.293649	0.683734	3.1295	16.2854		5.09808	3.78155				66	7.19675	3.11951	-35.7012	1.32263		-6.01557	9.97121
67	0.126004	0.659585	3.13011	16.0947		5.00261	3.75483				67	7.10173	3.11006	-33.7195	1.26514		-5.56065	9.46499
68	-0.011794	0.643856	3.13161	15.9153		4.91975	3.7272				68	7.00757	3.1051	-29.8816	1.21005		-4.63971	8.50006
69	-0.115939	0.638076	3.13305	15.7488		4.851	3.69834				69	6.91743	3.10348	-24.014	1.15834		-3.20869	7.03749
70	-0.187141	0.642847	3.13388	15.5908		4.79509	3.66709				70	6.83404	3.1055	-16.2268	1.11081		-1.29412	5.11691
71	-0.229786	0.657987	3.13464	15.434		4.7492	3.63203				71	6.7597	3.11247	-6.94735	1.06845		0.998321	2.8983
72	-0.249401	0.682393	3.13624	15.2729		4.71054	3.59247				72	6.69578	3.12474	3.12282	1.03252		3.49397	1.1756
73	-0.249914	0.712763	3.1392	15.1089		4.67774	3.5494				73	6.64208	3.14148	13.157	1.00485		5.98636	2.65765
74	-0.232899	0.744387	3.14412	14.95		4.6514	3.5054				74	6.59775	3.16194	22.462	0.98712		8.30221	4.85917
75	-0.199062	0.773997	3.15166	14.8062		4.63319	3.46324				75	6.56202	3.18586	30.7091	0.979779		10.3592	6.87973
76	-0.15068	0.801336	3.16123	14.6828		4.62366	3.42453				76	6.53394	3.21337	37.9008	0.981545		12.1574	8.65659
77	-0.0930606	0.828367	3.17068	14.5778		4.62095	3.3893				77	6.51302	3.24491	44.1236	0.989672		13.7178	10.1985
78	-0.0338587	0.858584	3.17815	14.4839		4.62169	3.35636				78	6.49979	3.28136	49.3686	1.00062		15.0376	11.4991
79	0.0195101	0.895175	3.18313	14.3928		4.62265	3.32429				79	6.4958	3.32372	53.5631	1.01183		16.0986	12.5386
80	0.062124	0.938407	3.18613	14.2992		4.62145	3.2923				80	6.50284	3.37237	56.7159	1.02246		16.9034	13.3182
81	0.0927621	0.984182	3.18819	14.2014		4.61662	3.26046				81	6.52094	3.42699	58.9872	1.03317		17.4921	13.8772
82	0.114283	1.02628	3.19004	14.1009		4.60788	3.22939				82	6.54782	3.48682	60.6099	1.04447		17.9223	14.2737
83	0.13265	1.06077	3.19189	14.0025		4.59696	3.19992				83	6.58031	3.55056	61.7586	1.05593		18.2364	14.5513
84	0.154573	1.08865	3.1937	13.9134		4.58758	3.17291				84	6.61577	3.61675	62.4959	1.06766		18.449	14.726
85	0.183663	1.11351	3.19469	13.8398		4.58292	3.14917				85	6.6529	3.68366	62.8515	1.08008		18.567	14.8053
86	0.21831	1.13856	3.19327	13.7906		4.58518	3.13084				86	6.69047	3.74964	63.0086	1.09312		18.6355	14.8351
87	0.253861	1.16541	3.18723	13.7725		4.59474	3.12003				87	6.72572	3.81303	63.4383	1.10601		18.7708	14.9333
88	0.286227	1.19376	3.17518	13.7694		4.60613	3.11339				88	6.75441	3.87226	64.739	1.11797		19.1209	15.2495
89	0.314046	1.22209	3.15694	13.7329		4.6065	3.09936				89	6.77261	3.92597	67.3104	1.12861		19.7844	15.8838
90	0.339123	1.24884	3.13201	13.6002		4.58003	3.06243				90	6.77904	3.97302	71.2431	1.13802		20.7833	16.8593
91	0.364938	1.27302	3.09881	13.3231		4.51498	2.99057				91	6.77454	4.01298	76.3645	1.14648		22.0746	18.1331
92	0.395222	1.29405	3.05572	12.8901		4.40877	2.88059				92	6.75767	4.04565	82.2608	1.15398		23.5545	19.6022
93	0.432537	1.31141	3.00171	12.3244		4.26751	2.73802				93	6.7201	4.07079	88.1963	1.16051		25.0369	21.0837
94	0.476812	1.32464	2.93632	11.6652		4.10075	2.57256				94	6.64749	4.08799	93.2589	1.16572		26.29	22.351
95	0.525142	1.33454	2.85951	10.9481		3.91681	2.39318				95	6.52529	4.09728	96.7254	1.16896		27.1292	23.2245
96	0.574083	1.34318	2.77132	10.1918		3.72009	2.20474				96	6.34523	4.09911	98.3321	1.16962		27.4865	23.639
97	0.621254	1.35222	2.67271	9.39699		3.51079	2.00746				97	6.10952	4.09436	98.2309	1.16788		27.4007	23.6318
98	0.666158	1.36208	2.56586	8.55665		3.28769	1.79961				98	5.83113	4.0844	96.7022	1.16386		26.9454	23.2722
99	0.71103	1.37217	2.45395	7.67311		3.05257	1.58152				99	5.52964	4.07025	93.8829	1.15682		26.1599	22.5926
100	0.759797	1.38129	2.34028	6.76971		2.81277	1.35844				100	5.22599	4.05213	89.6632	1.14614		25.0219	21.5642
101	0.814775	1.38835	2.22806	5.89125		2.58061	1.14106				101	4.93697	4.02977	83.789	1.13277		23.4721	20.122
102	0.874426	1.39278	2.12023	5.09341		2.37021	0.943002				102	4.67114	4.00371	76.1026	1.11842		21.474	18.2259
103	0.932868	1.39392	2.01853	4.42608		2.19285	0.776936				103	4.43031	3.97468	66.8217	1.10321		19.0825	15.9301
104	0.983253	1.3924	1.92343	3.91658		2.05391	0.65003				104	4.21414	3.94376	56.6409	1.186		16.4962	13.399
105	1.02152	1.39014	1.83548	3.55325		1.9501	0.559691				105	4.02539	3.91209	46.5126	1.26603		13.929	10.8799
106	1.04621	1.38867	1.75649	3.28758		1.86974	0.494362				106	3.87183	3.88116	37.2662	1.44414		11.6158	8.56932
107	1.05706	1.38861	1.68774	3.06661		1.80001	0.44141				107	3.7633	3.8524	29.421	1.52179		9.63961	6.61579
108	1.05498	1.38963	1.62838	2.86166		1.73366	0.393956				108	3.40522	3.82591	23.2313	1.69978		8.04056	5.08441
109	1.04268	1.38956	1.57621	2.672		1.67011	0.351779				109	3.1918	3.80127	18.6438	1.77811		6.85375	3.9528
110	1.02444	1.38535	1.52895	2.51056		1.61232	0.317661				110	2.7053	3.77801	15.2741	1.85636		5.90343	3.14819
111	1.00486	1.37627	1.48467	2.38557		1.56284	0.292853				111	2.6224	3.75617	12.5616	1.93371		5.21848	2.47638
112	0.98727	1.3646	1.4419	2.29237		1.52153	0.275468				112	2.52291	3.7362	10.1242	1.93957		4.58072	1.88533
113	0.972176	1.35381	1.39937	2.21701		1.48559	0.261944				113	2.49511	3.71917	7.92	1.93442		4.01717	1.35325
114	0.967116	1.34651	1.35661	2.14428		1.45363	0.247417				114	2.43601	3.70575	6.09902	1.93968		3.54511	0.928967
115	0.968627	1.34326	1.31408	2.06418		1.42254	0.230179				115	2.42895	3.69563	2.77591	1.93608		2.70914	0.371231
116	0.966104	1.01288	1.27224	1.97382		1.30626	0.232481				116	2.42013	3.62817	2.21019	1.94325		2.55043	0.372259
117	0.993011	0.983711	1.13114	1.67547		1.19583	0.163393				117	2.41536	3.58251	2.14239	1.94683		2.52177	0.366397
118	0.97378	0.974302	0.990623	1.67286		1.15289	0.173368				118	2.41947	3.54806	2.09921	1.9452		2.50298	0.36209
119	0.961153	0.923478	0.930846	1.64852		1.116	0.177695				119	2.41694	3.50489	2.08944	1.94487		2.48904	0.35272
120	0.95331	0.911425	0.919236	1.57017		1.08853	0.160802				120	2.41386	3.47636	2.07057	1.94403		2.4762	0.347846
121	0.950832	0.906371	0.916384	1.56848		1.08552	0.16127				121	2.40721	3.46792	2.0694	1.9382		2.47068	0.346778
122	0.948304	0.901344	0.914013	1.56617		1.08246	0.161543				122	2.40087	3.45896	2.06745	1.93279		2.46502	0.34561
123	0.94558	0.897583	0.912494	1.56237		1.07951	0.161266				123	2.3942	3.45069	2.06409	1.92844		2.45936	0.344613
124	0.943154	0.89567	0.911316	1.55735		1.07687	0.160463				124	2.38667	3.44393	2.05946	1.92494		2.45375	0.344004
125	0.941664	0.894708	0.90951	1.55228		1.07454	0.159548				125	2.37807	3.43853	2.05468	1.92164		2.44823	0.343728
126	0.940979	0.893462	0.906563	1.54841		1.07235	0.159001				126	2.36868	3.43373	2.05084	1.91802		2.44282	0.343568
127	0.94029	0.891709	0.903053	1.54624		1.07032	0.158978				127	2.35894	3.42891	2.04795	1.91423		2.43751	0.343344
128	0.938928	0.890159	0.899961	1.54568		1.06868	0.159347				128	2.34926	3.42368	2.04465	1.91074		2.43208	0.343028
129	0.936924	0.88942	0.897348	1.54565		1.06733	0.159775				129	2.33986	3.41754	2.03955	1.90769		2.42616	0.342608
130	0.934741	0.889466	0.894623	1.54467		1.06588	0.159919				130	2.33085	3.41033	2.03217	1.90452		2.41947	0.342154
131	0.932988	0.889689	0.891369	1.54197		1.064	0.159636				131	2.32211	3.4028	2.02335	1.90081		2.41227	0.341827
132	0.932095	0.889443	0.887827	1.53822		1.0619	0.159104				132	2.3135	3.39606	2.01487	1.89664		2.40527	0.341712
133	0.931932	0.88852	0.884669	1.53506		1.06005	0.158701				133	2.305	3.3909	2.00794	1.89217		2.399	0.34187
134	0.932153	0.886799	0.882236	1.5334		1.05865	0.15865				134	2.29673	3.38698	2.00253	1.88733		2.39339	0.342228
135	0.932197	0.88456	0.880379	1.53303		1.05754	0.158931				135	2.28914	3.38299	1.99795	1.88246		2.38813	0.342477
136	0.931399	0.882615	0.878901	1.5331		1.0565	0.159314				136	2.28227	3.37768	1.99371	1.87881		2.38312	0.342209
137	0.929095	0.881278	0.877123	1.53264		1.05503	0.159638				137	2.27603	3.37015	1.98939	1.87693		2.37813	0.341179
138	0.92536	0.880408	0.87488	1.53129		1.05298	0.159835				138	2.27042	3.36042	1.98464	1.87581		2.37282	0.339553
139	0.920986	0.879704	0.872732	1.5291		1.05063	0.159845				139	2.26551	3.34988	1.97995	1.87378		2.36728	0.337815
140	0.917061	0.878287	0.870868	1.52586		1.04802	0.159602				140	2.2609	3.34025	1.97644	1.86987		2.36187	0.336408
141	0.914839	0.875451	0.869117	1.52157		1.04525	0.159098				141	2.25589	3.33267	1.97451	1.86405		2.35678	0.33559
142	0.914637	0.871336	0.867294	1.51691		1.04254	0.158484				142	2.24976	3.32697	1.97387	1.85708		2.35192	0.335279
143	0.915292	0.866947	0.865719	1.51213		1.04002	0.157792				143	2.24229	3.32195	1.97375	1.85022		2.34705	0.335112
144	0.914818	0.863706	0.864984	1.50729		1.0377	0.156981				144	2.23342	3.31637	1.97283	1.84465		2.34182	0.334767
145	0.912292	0.862348	0.864928	1.50267		1.03556	0.156126				145	2.22341	3.30951	1.97046	1.84118		2.33614	0.334025
146	0.908644	0.861987	0.864424	1.4987		1.03344	0.155458				146	2.21293	3.30122	1.96707	1.83943		2.33016	0.332834
147	0.905277	0.861087	0.862485	1.49563		1.03112	0.155175				147	2.20269	3.29216	1.96399	1.838		2.32421	0.331394
148	0.902798	0.858601	0.859311	1.49303		1.02843	0.155209				148	2.19288	3.28426	1.96195	1.83533		2.3186	0.330285
149	0.900863	0.854248	0.855864	1.49034		1.02533	0.155379				149	2.1832	3.27885	1.96045	1.83072		2.31331	0.329973
150	0.899067	0.849115	0.853137	1.4875		1.0222	0.155512				150	2.17351	3.27522	1.95845	1.82486		2.30801	0.330306
151	0.897349	0.845103	0.851068	1.48491		1.01961	0.15554				151	2.16386	3.27173	1.95497	1.81876		2.30233	0.330834
152	0.895704	0.84376	0.848774	1.48268		1.01773	0.155425				152	2.15466	3.26714	1.95036	1.81339		2.29639	0.331092
153	0.894126	0.845423	0.845682	1.48073		1.01649	0.155169				153	2.14597	3.26115	1.94573	1.80958		2.29061	0.330809
154	0.892505	0.84896	0.842052	1.47901		1.01563	0.154862				154	2.13729	3.25415	1.94148	1.80734		2.28506	0.330056
155	0.890644	0.851849	0.838239	1.47762		1.01459	0.154742				155	2.12878	3.24689	1.93728	1.80585		2.2797	0.329141
156	0.8883	0.851689	0.834713	1.4766		1.01283	0.154995				156	2.12096	3.24049	1.93288	1.80403		2.27459	0.328477
157	0.88562	0.848153	0.831937	1.47558		1.01032	0.155492				157	2.11372	3.23562	1.92783	1.80114		2.26958	0.328348
158	0.882789	0.842827	0.830002	1.47397		1.0074	0.15593				158	2.10633	3.23162	1.9221	1.79669		2.26419	0.328687
159	0.880046	0.838066	0.828454	1.47168		1.00456	0.15611				159	2.09858	3.22729	1.91663	1.79085		2.25834	0.329101
160	0.877696	0.835447	0.826796	1.469		1.00224	0.155986				160	2.09125	3.22179	1.91271	1.78426		2.25251	0.329169
161	0.875907	0.835018	0.824864	1.46597		1.00044	0.155569				161	2.08491	3.21487	1.91052	1.7779		2.24705	0.328675
162	0.874742	0.835241	0.823054	1.46272		0.998939	0.154987				162	2.07878	3.20677	1.90864	1.77275		2.24174	0.327713
163	0.874024	0.834315	0.821702	1.45946		0.997375	0.154431				163	2.07204	3.19829	1.90543	1.76914		2.23622	0.326615
164	0.873349	0.8317	0.820434	1.45625		0.995434	0.154027				164	2.06446	3.19016	1.90037	1.76644		2.23036	0.325685
165	0.871933	0.827886	0.818465	1.45292		0.992802	0.153816				165	2.0563	3.18251	1.89441	1.76336		2.22415	0.325023
166	0.869704	0.82358	0.815393	1.44932		0.989499	0.153739				166	2.04782	3.17505	1.88898	1.75908		2.21773	0.324522
167	0.867207	0.819458	0.811639	1.44624		0.986136	0.153859				167	2.03902	3.1673	1.885	1.75385		2.21129	0.323954
168	0.864933	0.816476	0.808157	1.44402		0.983397	0.154052				168	2.03017	3.15916	1.88267	1.74884		2.20521	0.323132
169	0.863111	0.815398	0.805341	1.44198		0.981457	0.154024				169	2.02175	3.15117	1.88118	1.74449		2.19965	0.322184
170	0.861545	0.816429	0.803276	1.43929		0.980134	0.153559				170	2.01416	3.14365	1.87938	1.74054		2.19443	0.321298
171	0.859862	0.818908	0.802002	1.43598		0.979188	0.152747				171	2.00729	3.13682	1.87618	1.73713		2.18935	0.320601
172	0.857746	0.821281	0.800988	1.43277		0.978197	0.151979				172	2.00072	3.1306	1.87123	1.73443		2.18425	0.3201
173	0.855361	0.822011	0.799482	1.43033		0.976796	0.151613				173	1.99423	3.12455	1.86539	1.73232		2.17912	0.319645
174	0.852725	0.820852	0.797265	1.42872		0.97489	0.151702				174	1.98736	3.11804	1.86008	1.73016		2.17391	0.319058
175	0.850044	0.818762	0.794723	1.42791		0.97286	0.152106				175	1.98004	3.11086	1.85604	1.72741		2.16859	0.318297
176	0.847802	0.816463	0.792183	1.42795		0.9711	0.152709				176	1.973	3.10337	1.85359	1.72408		2.16351	0.317381
177	0.846642	0.813924	0.789916	1.42797		0.969614	0.153228				177	1.96741	3.09619	1.85225	1.72074		2.15915	0.316386
178	0.846508	0.811158	0.788248	1.42684		0.968188	0.153352				178	1.96343	3.08997	1.85002	1.71782		2.15531	0.31557
179	0.84614	0.808334	0.787414	1.42443		0.96658	0.1531				179	1.9594	3.08477	1.84534	1.71512		2.15116	0.31518
180	0.844438	0.805381	0.787065	1.42158		0.964616	0.15279				180	1.95328	3.07981	1.83842	1.71196		2.14587	0.315191
181	0.841706	0.802557	0.785773	1.41905		0.962271	0.15271				181	1.9447	3.07397	1.83139	1.70763		2.13942	0.315254
182	0.839096	0.800035	0.781981	1.41714		0.959562	0.15299				182	1.93498	3.06673	1.82633	1.70252		2.13264	0.314964
183	0.837489	0.79739	0.775944	1.41583		0.956663	0.153585				183	1.92563	3.05865	1.82353	1.69781		2.12641	0.314222
184	0.836887	0.794544	0.769601	1.41491		0.953986	0.154268				184	1.91734	3.05083	1.82186	1.69401		2.12101	0.313298
185	0.836242	0.792343	0.765092	1.41396		0.951909	0.154712				185	1.90988	3.04419	1.82006	1.69043		2.11614	0.312611
186	0.834625	0.79133	0.763049	1.41201		0.950254	0.154621				186	1.90266	3.03889	1.81765	1.68607		2.11132	0.312385
187	0.83216	0.79123	0.762562	1.40875		0.948674	0.154021				187	1.89516	3.03407	1.81445	1.68075		2.10611	0.312465
188	0.829698	0.791398	0.762332	1.40491		0.947084	0.153231				188	1.88743	3.0286	1.81065	1.67546		2.10053	0.312441
189	0.827937	0.79132	0.761226	1.40131		0.945448	0.152564				189	1.87972	3.02209	1.80691	1.67104		2.09494	0.31206
190	0.826674	0.791228	0.758543	1.39807		0.943628	0.152117				190	1.87234	3.01479	1.80375	1.66666		2.08939	0.311417
191	0.824991	0.791583	0.754569	1.39507		0.941554	0.151856				191	1.86545	3.00734	1.80106	1.6618		2.08391	0.310729
192	0.822374	0.792298	0.750305	1.39257		0.939388	0.151783				192	1.859	3.00065	1.79846	1.65729		2.07885	0.310159
193	0.819608	0.792969	0.746791	1.39098		0.937586	0.151877				193	1.85334	2.9951	1.79544	1.65385		2.07443	0.309735
194	0.817986	0.793015	0.744545	1.39		0.936387	0.151971				194	1.84905	2.99012	1.79181	1.65116		2.07054	0.309335
195	0.817591	0.791797	0.743307	1.38877		0.935366	0.151917				195	1.8459	2.98521	1.78757	1.64854		2.06681	0.308922
196	0.817287	0.78885	0.742399	1.38699		0.93388	0.151821				196	1.84235	2.9799	1.78269	1.6453		2.06256	0.308552
197	0.816514	0.784219	0.741084	1.38477		0.931646	0.151828				197	1.83657	2.97342	1.77773	1.64122		2.05724	0.308123
198	0.815658	0.778806	0.73875	1.38233		0.928885	0.151961				198	1.82784	2.9655	1.77301	1.63674		2.05077	0.307544
199	0.815002	0.774454	0.734965	1.37969		0.926028	0.152101				199	1.81664	2.9567	1.76844	1.6324		2.04355	0.306874
200	0.814056	0.772394	0.730367	1.37707		0.923471	0.152161				200	1.80435	2.94836	1.76383	1.62864		2.03629	0.306333
201	0.812037	0.772288	0.726407	1.37485		0.921395	0.15216				201	1.79259	2.94121	1.75947	1.62533		2.02965	0.305998
202	0.808711	0.772659	0.724372	1.37325		0.919747	0.15215				202	1.78259	2.93496	1.75587	1.62176		2.0238	0.305751
203	0.80466	0.771939	0.724586	1.37207		0.918313	0.152142				203	1.77439	2.92881	1.75287	1.61775		2.01846	0.305425
204	0.80112	0.769292	0.726327	1.37067		0.916852	0.152047				204	1.76705	2.92184	1.74971	1.61379		2.0131	0.304847
205	0.798823	0.765259	0.728434	1.36877		0.915321	0.151831				205	1.75947	2.91364	1.74567	1.61047		2.00731	0.303972
206	0.797369	0.761428	0.729649	1.36634		0.913697	0.151515				206	1.75127	2.90493	1.74102	1.60769		2.00123	0.303004
207	0.795693	0.75932	0.728989	1.36394		0.911986	0.151268				207	1.74256	2.89711	1.73667	1.6044		1.99518	0.302329
208	0.793126	0.759438	0.726678	1.36183		0.910269	0.151132				208	1.73408	2.89108	1.73304	1.59973		1.98948	0.302184
209	0.789839	0.760728	0.724196	1.35972		0.90862	0.150964				209	1.72686	2.88678	1.7297	1.59452		1.98447	0.30242
210	0.786437	0.762123	0.722964	1.3575		0.907255	0.150649				210	1.7212	2.88337	1.72614	1.59		1.98018	0.302709
211	0.783267	0.763203	0.72338	1.35533		0.906295	0.150195				211	1.71709	2.87964	1.72227	1.58628		1.97632	0.302746
212	0.780609	0.763233	0.724506	1.35307		0.905355	0.149699				212	1.71416	2.8747	1.71817	1.58265		1.97242	0.302404
213	0.778577	0.761528	0.724792	1.35046		0.903839	0.149296				213	1.71117	2.86856	1.71363	1.57856		1.96798	0.301847
214	0.77741	0.75803	0.723108	1.3477		0.901562	0.149137				214	1.70679	2.86162	1.70886	1.57385		1.96278	0.301273
215	0.777301	0.753698	0.719267	1.34543		0.898925	0.149312				215	1.70055	2.85435	1.70418	1.56911		1.95705	0.300745
216	0.777955	0.75018	0.713953	1.34391		0.8965	0.149712				216	1.69272	2.84734	1.69984	1.56495		1.95121	0.300311
217	0.778496	0.748313	0.708173	1.3426		0.894396	0.150094				217	1.68362	2.84088	1.6962	1.56099		1.94542	0.300038
218	0.777952	0.74747	0.703388	1.34109		0.892475	0.150319				218	1.67408	2.8348	1.69322	1.55685		1.93974	0.299874
219	0.776032	0.746789	0.700742	1.3396		0.890792	0.150404				219	1.66504	2.82884	1.69027	1.55292		1.93427	0.299681
220	0.77352	0.745851	0.699961	1.33843		0.889439	0.150429				220	1.65678	2.8224	1.68677	1.54955		1.92888	0.299293
221	0.77142	0.744607	0.699689	1.33736		0.88827	0.150428				221	1.64876	2.81489	1.68257	1.54675		1.92324	0.298615
222	0.77014	0.742881	0.698401	1.33606		0.886872	0.150459				222	1.64041	2.80621	1.67815	1.54473		1.91737	0.297606
223	0.769501	0.740532	0.695423	1.33474		0.88505	0.150671				223	1.63215	2.79694	1.6743	1.54369		1.91177	0.296309
224	0.768991	0.738048	0.691266	1.33382		0.883033	0.151111				224	1.625	2.78803	1.67125	1.54265		1.90673	0.294967
225	0.768205	0.73596	0.687063	1.33318		0.881101	0.151612				225	1.61921	2.78036	1.66878	1.54001		1.90209	0.293954
226	0.76696	0.734404	0.684271	1.33194		0.879393	0.151804				226	1.61405	2.7743	1.66643	1.53523		1.8975	0.293508
227	0.765014	0.733269	0.683706	1.3295		0.877872	0.151469				227	1.60841	2.76966	1.66391	1.52916		1.89279	0.293597
228	0.762026	0.732425	0.684506	1.32638		0.876334	0.150863				228	1.60181	2.76551	1.66099	1.52323		1.88788	0.293899
229	0.75841	0.731306	0.684772	1.32308		0.874392	0.150334				229	1.59488	2.76044	1.6572	1.5182		1.88268	0.293964
230	0.755486	0.729591	0.682961	1.31933		0.871843	0.149916				230	1.58862	2.75369	1.65219	1.51451		1.87725	0.293498
231	0.753939	0.727789	0.679132	1.31514		0.868999	0.149518				231	1.58362	2.74583	1.6467	1.51203		1.87205	0.292557
232	0.753084	0.72679	0.674794	1.31128		0.866486	0.149153				232	1.57995	2.7383	1.64192	1.50968		1.86746	0.291535
233	0.752115	0.727187	0.67165	1.30825		0.864801	0.14877				233	1.57684	2.73231	1.63805	1.50632		1.86338	0.290892
234	0.750424	0.728304	0.670424	1.30564		0.863698	0.148276				234	1.57315	2.72785	1.63473	1.50157		1.85932	0.290785
235	0.747649	0.728358	0.670627	1.30306		0.862423	0.147787				235	1.56795	2.72381	1.63148	1.49612		1.85484	0.290972
236	0.744016	0.726404	0.67151	1.30065		0.860645	0.147479				236	1.56151	2.71894	1.62803	1.4913		1.84994	0.291007
237	0.740425	0.723248	0.672109	1.29875		0.858633	0.147422				237	1.55496	2.71271	1.62425	1.48782		1.84493	0.290595
238	0.737906	0.7205	0.671862	1.29758		0.856961	0.147536				238	1.54882	2.70531	1.62022	1.48556		1.83998	0.289752
239	0.736717	0.719248	0.670803	1.29667		0.855859	0.147596				239	1.54285	2.69729	1.6164	1.48438		1.83523	0.288619
240	0.735974	0.719451	0.669391	1.29544		0.855064	0.147472				240	1.53706	2.68958	1.61302	1.48382		1.83087	0.287462
241	0.734503	0.720231	0.668493	1.29398		0.854302	0.147244				241	1.53167	2.68275	1.6098	1.48263		1.82671	0.286544
242	0.731833	0.720553	0.668358	1.29266		0.853352	0.147088				242	1.52643	2.67698	1.60609	1.47973		1.82231	0.286082
243	0.728413	0.719432	0.668401	1.2915		0.851937	0.147117				243	1.52083	2.67177	1.60159	1.47544		1.81741	0.285979
244	0.725291	0.716434	0.668043	1.2903		0.850017	0.147299				244	1.51439	2.66604	1.5964	1.47092		1.81194	0.285887
245	0.723207	0.712113	0.666629	1.28901		0.84774	0.147599				245	1.50689	2.65921	1.59088	1.46706		1.80601	0.285569
246	0.722087	0.707726	0.663876	1.28775		0.845359	0.147982				246	1.49861	2.65138	1.58538	1.46385		1.79981	0.285005
247	0.722177	0.704884	0.660335	1.28637		0.843441	0.148215				247	1.49031	2.64362	1.58016	1.46073		1.79371	0.28444
248	0.723364	0.704441	0.656967	1.28427		0.84226	0.147996				248	1.48315	2.63741	1.57555	1.45727		1.78835	0.284157
249	0.724296	0.705735	0.654336	1.28149		0.841463	0.147419				249	1.47746	2.63294	1.57171	1.45287		1.78374	0.28422
250	0.723988	0.707113	0.65271	1.27864		0.840613	0.146798				250	1.47237	2.62884	1.56796	1.44727		1.77911	0.284436
251	0.722897	0.707308	0.651579	1.27612		0.839475	0.14635				251	1.46758	2.62341	1.56379	1.44134		1.77403	0.284348
252	0.721654	0.705678	0.65013	1.27425		0.837927	0.146245				252	1.4637	2.61577	1.55943	1.43623		1.76878	0.283561
253	0.72073	0.70254	0.64845	1.27319		0.836227	0.146461				253	1.46114	2.60667	1.55559	1.43236		1.76394	0.28214
254	0.720194	0.699116	0.647346	1.27265		0.834826	0.146741				254	1.45983	2.59772	1.55289	1.42931		1.75994	0.280494
255	0.71949	0.696601	0.647265	1.27211		0.833867	0.146856				255	1.45905	2.59014	1.55109	1.42611		1.7566	0.279102
256	0.718075	0.695387	0.647686	1.27118		0.833082	0.146768				256	1.45736	2.58445	1.54965	1.42229		1.75344	0.278304
257	0.715754	0.694989	0.647563	1.26942		0.831931	0.146526				257	1.45374	2.58028	1.54813	1.41797		1.75003	0.278107
258	0.712531	0.694517	0.646661	1.26681		0.830129	0.146221				258	1.44831	2.57637	1.54614	1.41361		1.74611	0.278173
259	0.709052	0.693571	0.645553	1.264		0.828044	0.145945				259	1.44228	2.57109	1.54315	1.40986		1.7416	0.277952
260	0.706066	0.69233	0.643943	1.26203		0.826091	0.145921				260	1.4371	2.5638	1.53929	1.40712		1.73683	0.277105
261	0.703505	0.690798	0.641427	1.26146		0.824297	0.146334				261	1.43292	2.55498	1.53532	1.40517		1.7321	0.275717
262	0.700768	0.688776	0.63826	1.26162		0.822356	0.147046				262	1.42858	2.5457	1.53216	1.40343		1.72747	0.274162
263	0.697641	0.686946	0.63489	1.26124		0.82018	0.147658				263	1.42309	2.53727	1.53019	1.40127		1.72296	0.272896
264	0.694729	0.686228	0.631696	1.25956		0.818054	0.147831				264	1.41603	2.53046	1.52859	1.3981		1.7183	0.272257
265	0.692845	0.686887	0.628859	1.2564		0.816248	0.147426				265	1.40752	2.52526	1.52576	1.3938		1.71308	0.272341
266	0.691663	0.688006	0.626658	1.25255		0.81472	0.146703				266	1.39818	2.52091	1.52063	1.38892		1.70716	0.272904
267	0.690207	0.688126	0.625258	1.24953		0.813279	0.146195				267	1.38898	2.51567	1.51361	1.38392		1.70055	0.273358
268	0.688448	0.686882	0.624312	1.2482		0.811961	0.146178				268	1.38121	2.50841	1.50615	1.37893		1.69368	0.273201
269	0.68671	0.684959	0.623045	1.24798		0.810672	0.146518				269	1.37583	2.49988	1.50003	1.37417		1.68748	0.272398
270	0.684857	0.683214	0.621263	1.24739		0.809181	0.146817				270	1.37226	2.49144	1.49584	1.36987		1.68235	0.271295
271	0.682663	0.681978	0.619929	1.24538		0.807488	0.146703				271	1.36911	2.48413	1.49255	1.36592		1.67793	0.270346
272	0.680167	0.681028	0.619863	1.24203		0.805772	0.146123				272	1.36549	2.47817	1.48851	1.36218		1.67359	0.269799
273	0.677957	0.680022	0.621234	1.23793		0.804286	0.145189				273	1.36095	2.47305	1.48263	1.35853		1.66879	0.269648
274	0.676378	0.678858	0.623294	1.23382		0.803088	0.144149				274	1.35544	2.46807	1.47507	1.3552		1.66345	0.269691
275	0.675152	0.677791	0.624913	1.23038		0.80206	0.143292				275	1.34953	2.46253	1.46689	1.35207		1.65776	0.269651
276	0.673779	0.677015	0.624966	1.2279		0.800915	0.142826				276	1.34415	2.45582	1.45934	1.3483		1.6519	0.269298
277	0.672206	0.676254	0.622638	1.22637		0.799368	0.142856				277	1.33952	2.44832	1.45294	1.34341		1.64605	0.268714
278	0.67058	0.674897	0.617835	1.22556		0.797217	0.143368				278	1.33457	2.44114	1.44784	1.33816		1.64043	0.268195
279	0.668811	0.672592	0.612429	1.22471		0.794637	0.144018				279	1.32781	2.43452	1.44392	1.33376		1.635	0.26784
280	0.667074	0.669556	0.609075	1.22339		0.792273	0.144383				280	1.31902	2.4278	1.44078	1.3305		1.62953	0.267502
281	0.665726	0.666508	0.609006	1.22189		0.790784	0.144333				281	1.30907	2.42073	1.43781	1.32799		1.6239	0.267122
282	0.664973	0.663969	0.611121	1.22098		0.79026	0.144122				282	1.29868	2.41392	1.43418	1.3256		1.61809	0.266886
283	0.664337	0.661956	0.613281	1.22092		0.790124	0.14408				283	1.28851	2.40769	1.42938	1.32283		1.6121	0.266886
284	0.663205	0.660265	0.613939	1.22142		0.789708	0.144346				284	1.27894	2.40171	1.42395	1.31974		1.60608	0.266959
285	0.661565	0.658916	0.612581	1.2217		0.788691	0.144774				285	1.26957	2.39536	1.41909	1.31658		1.60015	0.266902
286	0.659483	0.658373	0.609851	1.22106		0.787192	0.145085				286	1.25996	2.38898	1.41576	1.31351		1.59455	0.266773
287	0.657038	0.658375	0.607161	1.21947		0.785512	0.145144				287	1.25022	2.38311	1.4139	1.31058		1.58945	0.266701
288	0.654499	0.658241	0.605743	1.21753		0.784004	0.145004				288	1.24073	2.37765	1.4126	1.30782		1.5847	0.26667
289	0.652323	0.657308	0.60628	1.21588		0.782949	0.144768				289	1.23202	2.37214	1.41079	1.30554		1.58012	0.266541
290	0.650739	0.655627	0.608192	1.21457		0.782281	0.144488				290	1.22411	2.36583	1.40846	1.3038		1.57555	0.266118
291	0.649273	0.653526	0.609693	1.21304		0.781383	0.144223				291	1.21657	2.35829	1.40656	1.30214		1.57089	0.265327
292	0.647196	0.650748	0.609255	1.21148		0.779669	0.144242				292	1.20936	2.35024	1.40564	1.29988		1.56628	0.26438
293	0.644536	0.648147	0.606579	1.21015		0.777353	0.144571				293	1.20267	2.34303	1.40496	1.29617		1.56171	0.263701
294	0.64225	0.647272	0.602227	1.20869		0.77511	0.144878				294	1.19654	2.33744	1.4034	1.29108		1.55711	0.263523
295	0.640666	0.648843	0.597611	1.20687		0.773499	0.144895				295	1.19094	2.333	1.40055	1.28568		1.55254	0.263658
296	0.639057	0.652141	0.594428	1.20486		0.77262	0.144607				296	1.18584	2.32834	1.39695	1.28119		1.54808	0.263643
297	0.636799	0.655636	0.593705	1.20312		0.772315	0.144186				297	1.18124	2.32238	1.3935	1.27822		1.54384	0.263115
298	0.634321	0.658147	0.594746	1.20197		0.772296	0.143821				298	1.17718	2.31531	1.39065	1.27565		1.5397	0.262192
299	0.632236	0.659365	0.595317	1.20124		0.772039	0.143667				299	1.17342	2.30799	1.38859	1.27211		1.53553	0.261214
300	0.630862	0.659309	0.594064	1.20071		0.771237	0.14378				300	1.16995	2.30085	1.38693	1.26725		1.53124	0.260343
301	0.62983	0.658279	0.591515	1.20012		0.769937	0.144046				301	1.16695	2.29384	1.38447	1.26198		1.52681	0.259523
302	0.628642	0.657302	0.589169	1.19873		0.768461	0.144102				302	1.16425	2.2871	1.38083	1.25748		1.52242	0.258725
303	0.62714	0.657529	0.587885	1.19586		0.767103	0.143628				303	1.16137	2.28092	1.37646	1.25398		1.51818	0.258031
304	0.625361	0.658871	0.587674	1.19164		0.765887	0.142661				304	1.15835	2.27502	1.37166	1.25093		1.51399	0.257408
305	0.623854	0.659992	0.587732	1.18688		0.764615	0.141527				305	1.15526	2.26859	1.36642	1.24795		1.50955	0.256676
306	0.622898	0.658786	0.586902	1.18233		0.762729	0.140634				306	1.15176	2.26115	1.36057	1.2452		1.50467	0.255751
307	0.621928	0.652361	0.584585	1.17828		0.759289	0.14035				307	1.14786	2.25295	1.35427	1.24255		1.4994	0.254698
308	0.620217	0.641044	0.581366	1.17523		0.754464	0.140799				308	1.14337	2.24462	1.34836	1.23961		1.49399	0.253688
309	0.617588	0.628697	0.578306	1.17342		0.749502	0.141717				309	1.13818	2.2372	1.34341	1.23659		1.48885	0.252947
310	0.61465	0.619859	0.575901	1.17256		0.745744	0.142611				310	1.13259	2.23141	1.33904	1.23341		1.48411	0.25264
311	0.61225	0.617231	0.573991	1.17135		0.743706	0.142875				311	1.1267	2.22695	1.33472	1.22937		1.47944	0.252765
312	0.610673	0.620163	0.57238	1.16874		0.74299	0.142293				312	1.12094	2.22302	1.33058	1.22455		1.47477	0.253062
313	0.609363	0.626492	0.571446	1.16526		0.743141	0.141177				313	1.11586	2.21894	1.32695	1.22009		1.47046	0.253187
314	0.607943	0.634027	0.571618	1.16203		0.743906	0.139962				314	1.1115	2.2144	1.32349	1.21717		1.46664	0.252982
315	0.606605	0.641033	0.57257	1.15988		0.745021	0.13899				315	1.10748	2.20905	1.31932	1.21568		1.46288	0.252454
316	0.605424	0.646942	0.573476	1.15919		0.746259	0.138464				316	1.10347	2.20258	1.31435	1.21382		1.45855	0.25172
317	0.603999	0.651273	0.573721	1.15984		0.747208	0.138467				317	1.09945	2.19503	1.30948	1.2105		1.45361	0.250834
318	0.602071	0.653945	0.573338	1.16109		0.747611	0.138833				318	1.09558	2.18697	1.30553	1.20611		1.44855	0.249848
319	0.599642	0.655367	0.572568	1.16181		0.747346	0.139225				319	1.0917	2.17951	1.30292	1.20123		1.44384	0.248987
320	0.597088	0.656162	0.572185	1.16108		0.746628	0.139267				320	1.0873	2.17341	1.30198	1.19615		1.43971	0.248462
321	0.595038	0.656835	0.5729	1.15912		0.745973	0.138856				321	1.08202	2.16825	1.30198	1.19097		1.4358	0.248243
322	0.593813	0.656904	0.574319	1.15677		0.745453	0.138235				322	1.07616	2.16284	1.301	1.18603		1.43151	0.248061
323	0.593398	0.655093	0.575435	1.15446		0.744596	0.137682				323	1.07023	2.15613	1.29762	1.18188		1.42647	0.247612
324	0.593144	0.649929	0.575295	1.15209		0.742613	0.137415				324	1.06454	2.14772	1.29139	1.17873		1.4206	0.24676
325	0.592547	0.641855	0.57394	1.14938		0.73943	0.137399				325	1.05918	2.13824	1.28353	1.17612		1.41427	0.245635
326	0.591354	0.63386	0.572069	1.14634		0.735906	0.137419				326	1.05386	2.12915	1.27604	1.17302		1.40802	0.244627
327	0.589371	0.627525	0.569544	1.1432		0.732409	0.137456				327	1.04838	2.12174	1.27049	1.16853		1.40229	0.244076
328	0.586557	0.622354	0.566156	1.14044		0.728876	0.137678				328	1.04304	2.11606	1.26722	1.16258		1.39722	0.243947
329	0.583239	0.618268	0.562861	1.13828		0.725663	0.138015				329	1.03818	2.11132	1.26529	1.15625		1.39276	0.243969
330	0.579876	0.616749	0.560845	1.13694		0.723603	0.138267				330	1.03385	2.10664	1.26302	1.15108		1.38865	0.24386
331	0.57713	0.618666	0.560374	1.13644		0.723152	0.138306				331	1.02957	2.10112	1.25935	1.14815		1.38455	0.243421
332	0.575413	0.622675	0.561015	1.13621		0.723829	0.138091				332	1.0248	2.09432	1.25395	1.14716		1.38006	0.242646
333	0.574511	0.625649	0.561468	1.13604		0.724418	0.137906				333	1.01974	2.08644	1.2473	1.14686		1.37509	0.241647
334	0.573805	0.625852	0.560436	1.13606		0.724039	0.138064				334	1.01522	2.0781	1.2407	1.14602		1.37001	0.240514
335	0.572696	0.623307	0.557854	1.13623		0.722521	0.138612				335	1.01205	2.0699	1.23508	1.14393		1.36524	0.239307
336	0.570965	0.62018	0.554957	1.13651		0.720653	0.139312				336	1.01005	2.0621	1.23082	1.1406		1.3609	0.238087
337	0.568714	0.6184	0.553362	1.13703		0.719378	0.139909				337	1.00799	2.05494	1.22816	1.13665		1.35694	0.23701
338	0.566261	0.618299	0.553386	1.13763		0.718895	0.140283				338	1.00469	2.04868	1.22687	1.13292		1.35329	0.236226
339	0.564147	0.61911	0.553539	1.13771		0.718625	0.140431				339	1.00022	2.04319	1.22581	1.12982		1.34976	0.235718
340	0.562878	0.619829	0.552198	1.13674		0.717912	0.140397				340	0.995455	2.03774	1.2237	1.12705		1.34599	0.235281
341	0.562757	0.619995	0.549608	1.13478		0.716785	0.140167				341	0.991269	2.03142	1.22001	1.12395		1.34166	0.234652
342	0.563453	0.619584	0.546957	1.13224		0.71556	0.139762				342	0.988099	2.02392	1.21536	1.11986		1.33681	0.233727
343	0.564318	0.618962	0.545162	1.12958		0.714506	0.13924				343	0.985722	2.01605	1.21119	1.11481		1.33195	0.232666
344	0.564485	0.618419	0.544417	1.12731		0.713659	0.138767				344	0.983623	2.00883	1.20838	1.10937		1.32755	0.231703
345	0.563268	0.617904	0.544467	1.12585		0.712872	0.138537				345	0.981451	2.00252	1.20682	1.1042		1.32375	0.230899
346	0.560739	0.617428	0.544949	1.1251		0.712055	0.138559				346	0.978766	1.99653	1.20569	1.0998		1.3202	0.230162
347	0.557481	0.617122	0.54536	1.12449		0.711113	0.138681				347	0.974919	1.99033	1.20385	1.09622		1.31633	0.229481
348	0.554217	0.617003	0.54515	1.12354		0.709977	0.138776				348	0.969564	1.98385	1.20112	1.09296		1.31187	0.228931
349	0.5518	0.616862	0.544177	1.12201		0.708712	0.138727				349	0.96326	1.97768	1.19762	1.08947		1.30701	0.228629
350	0.550356	0.616378	0.543161	1.11999		0.707471	0.13849				350	0.957323	1.97244	1.19292	1.08569		1.30209	0.228579
351	0.549272	0.614905	0.542942	1.11783		0.706237	0.138158				351	0.952652	1.96767	1.18694	1.08235		1.2974	0.228502
352	0.547845	0.612583	0.543767	1.11588		0.705018	0.137858				352	0.948971	1.96203	1.18042	1.08027		1.29292	0.228015
353	0.545755	0.610322	0.545196	1.11449		0.703941	0.137701				353	0.945408	1.95511	1.17451	1.07888		1.28848	0.227124
354	0.543087	0.607915	0.546535	1.11358		0.702779	0.13774				354	0.941111	1.94769	1.17014	1.07701		1.28399	0.226176
355	0.540169	0.604946	0.546802	1.1125		0.701104	0.137901				355	0.935767	1.94107	1.16743	1.07405		1.27958	0.225572
356	0.537448	0.602096	0.545156	1.11069		0.698847	0.138035				356	0.929996	1.93578	1.16559	1.07004		1.27535	0.225397
357	0.535414	0.600731	0.541991	1.10798		0.69653	0.137934				357	0.924629	1.93106	1.16336	1.06508		1.27103	0.225396
358	0.534135	0.601182	0.538607	1.10493		0.694713	0.137592				358	0.919857	1.92591	1.16014	1.05956		1.26637	0.2253
359	0.532889	0.602142	0.536407	1.10196		0.69335	0.137131				359	0.915859	1.92017	1.15642	1.05436		1.2617	0.224956
360	0.530902	0.601796	0.535629	1.09895		0.69182	0.136672				360	0.912757	1.91429	1.15339	1.05		1.25761	0.224372
361	0.528285	0.599376	0.535323	1.096		0.689745	0.136358				361	0.910367	1.90872	1.15177	1.04614		1.25425	0.22368
362	0.525571	0.595932	0.534639	1.09347		0.687402	0.136254				362	0.908161	1.90328	1.15104	1.04201		1.25112	0.222988
363	0.523386	0.592931	0.533333	1.09148		0.685281	0.136266				363	0.905224	1.89731	1.14986	1.03708		1.24737	0.22234
364	0.522078	0.591601	0.531475	1.09		0.683788	0.136276				364	0.900824	1.89011	1.14679	1.03161		1.24233	0.221693
365	0.521087	0.592466	0.529677	1.08887		0.683025	0.136214				365	0.894931	1.88174	1.14165	1.02633		1.23616	0.221014
366	0.519643	0.594723	0.528258	1.08759		0.682553	0.136049				366	0.888655	1.87317	1.1356	1.02195		1.22984	0.2203
367	0.517854	0.596738	0.527154	1.08566		0.68185	0.135747				367	0.883473	1.86584	1.12947	1.01899		1.22444	0.219636
368	0.516115	0.597047	0.526402	1.08308		0.680661	0.13534				368	0.880039	1.86011	1.12372	1.0178		1.22042	0.218987
369	0.514669	0.595238	0.526169	1.08021		0.679071	0.134891				369	0.877913	1.85506	1.11848	1.01725		1.21717	0.21827
370	0.513465	0.592381	0.52622	1.07787		0.677485	0.134579				370	0.876256	1.84981	1.11323	1.0155		1.2137	0.217541
371	0.512327	0.589659	0.526094	1.07663		0.676179	0.134543				371	0.874452	1.84405	1.10748	1.01162		1.2094	0.216886
372	0.511347	0.587437	0.525923	1.07602		0.675183	0.134627				372	0.871977	1.83728	1.10145	1.00655		1.20432	0.216177
373	0.510601	0.58571	0.525967	1.0754		0.67442	0.134639				373	0.868648	1.8293	1.09579	1.00198		1.19893	0.215228
374	0.509628	0.584391	0.525989	1.0745		0.673627	0.134584				374	0.864576	1.82043	1.09064	0.998991		1.19366	0.214019
375	0.507958	0.58329	0.52546	1.07305		0.672439	0.134503				375	0.86038	1.81154	1.08571	0.997539		1.18879	0.212696
376	0.505476	0.582207	0.524307	1.07105		0.670759	0.134424				376	0.856723	1.80381	1.08105	0.996855		1.18461	0.211522
377	0.502404	0.581073	0.523053	1.06889		0.668855	0.134381				377	0.853743	1.79778	1.07702	0.99538		1.18098	0.21071
378	0.499363	0.579858	0.521944	1.06706		0.667056	0.134408				378	0.850677	1.79327	1.07376	0.991654		1.17734	0.210413
379	0.496938	0.578586	0.52115	1.06599		0.665667	0.134536				379	0.846644	1.78951	1.07077	0.98596		1.17322	0.21056
380	0.49518	0.577511	0.520878	1.06551		0.664769	0.134682				380	0.841237	1.78539	1.06729	0.979709		1.16841	0.210859
381	0.493704	0.576766	0.520997	1.06514		0.664151	0.134775				381	0.834602	1.77973	1.06251	0.974144		1.16275	0.210944
382	0.492208	0.576266	0.521318	1.06487		0.663667	0.134867				382	0.827524	1.77228	1.05629	0.969935		1.15651	0.210605
383	0.490754	0.576068	0.521483	1.06507		0.663343	0.135065				383	0.820709	1.76384	1.05005	0.967484		1.15052	0.209868
384	0.489454	0.576159	0.520965	1.06583		0.663101	0.135432				384	0.814525	1.7557	1.04535	0.966323		1.14547	0.20897
385	0.48815	0.57631	0.519625	1.06719		0.66282	0.13602				385	0.808542	1.74881	1.04231	0.965146		1.1412	0.208292
386	0.486293	0.576437	0.517931	1.06886		0.66238	0.136773				386	0.802321	1.74305	1.04007	0.96253		1.13699	0.207995
387	0.48359	0.576396	0.516452	1.06991		0.661588	0.137457				387	0.796107	1.73782	1.03745	0.957849		1.13231	0.207988
388	0.480451	0.575899	0.515414	1.06948		0.66031	0.137806				388	0.790769	1.73219	1.0335	0.951932		1.1271	0.207904
389	0.477802	0.574645	0.514864	1.06765		0.65874	0.137755				389	0.786792	1.72559	1.02834	0.945978		1.12167	0.207453
390	0.476737	0.573065	0.514866	1.06529		0.657491	0.13737				390	0.784121	1.71824	1.02289	0.941022		1.11657	0.206585
391	0.477334	0.571735	0.515052	1.06314		0.656815	0.136823				391	0.782129	1.71051	1.01794	0.93742		1.112	0.205418
392	0.478209	0.571614	0.514603	1.06117		0.656399	0.136286				392	0.780132	1.70245	1.01417	0.934799		1.10789	0.204056
393	0.477708	0.573335	0.513023	1.05901		0.655768	0.135854				393	0.777623	1.694	1.01201	0.932555		1.10405	0.202582
394	0.475191	0.576085	0.510766	1.05632		0.654589	0.135529				394	0.773919	1.68544	1.01105	0.930176		1.10015	0.201209
395	0.471028	0.577832	0.508657	1.05287		0.652598	0.135246				395	0.769241	1.67742	1.01037	0.92687		1.09597	0.200158
396	0.466774	0.575935	0.507414	1.04856		0.649671	0.134857				396	0.764652	1.67095	1.00889	0.922223		1.09168	0.199597
397	0.463923	0.567701	0.50754	1.04374		0.645727	0.134367				397	0.761129	1.66625	1.006	0.916653		1.08751	0.199438
398	0.462346	0.553627	0.508548	1.03941		0.640984	0.134111				398	0.758722	1.66238	1.00183	0.91104		1.08349	0.199372
399	0.461202	0.539706	0.509451	1.03651		0.636718	0.134242				399	0.75669	1.65811	0.996953	0.906693		1.07961	0.199095
400	0.460256	0.532609	0.509864	1.0354		0.634532	0.134473				400	0.754196	1.65286	0.992522	0.904509		1.07602	0.198474
401	0.459207	0.534683	0.509684	1.03583		0.634851	0.134578				401	0.750701	1.64673	0.989599	0.90401		1.07276	0.197601
402	0.45744	0.542745	0.508688	1.03685		0.636431	0.13462				402	0.745909	1.6399	0.987603	0.903572		1.06925	0.196704
403	0.455116	0.551062	0.506749	1.0373		0.637557	0.134682				403	0.740181	1.63277	0.98491	0.901743		1.0649	0.195989
404	0.452556	0.555315	0.504247	1.03638		0.637124	0.134728				404	0.734707	1.62587	0.980472	0.898204		1.05981	0.195474
405	0.450183	0.554076	0.502081	1.03447		0.635202	0.134767				405	0.730402	1.61973	0.974341	0.893438		1.05448	0.195127
406	0.448313	0.549265	0.501055	1.03264		0.632819	0.134859				406	0.727443	1.61426	0.967391	0.887912		1.04925	0.194835
407	0.446973	0.545255	0.501092	1.03208		0.631349	0.135079				407	0.725167	1.6092	0.960807	0.882303		1.04437	0.194545
408	0.446089	0.546497	0.501272	1.03316		0.631753	0.135367				408	0.722628	1.60423	0.955477	0.877706		1.04001	0.1942
409	0.445124	0.55389	0.500899	1.03485		0.633691	0.135551				409	0.719333	1.59872	0.951638	0.874587		1.03607	0.193672
410	0.443315	0.564887	0.499959	1.03578		0.635984	0.135558				410	0.715384	1.59237	0.948877	0.872281		1.03223	0.192933
411	0.440615	0.575241	0.499002	1.03525		0.637527	0.135409				411	0.711117	1.58533	0.946275	0.869724		1.02811	0.192084
412	0.437878	0.580965	0.49882	1.03337		0.637757	0.135089				412	0.706701	1.5783	0.943012	0.866053		1.02352	0.191361
413	0.436075	0.579457	0.499478	1.03086		0.636469	0.134698				413	0.702643	1.57164	0.938764	0.860622		1.01842	0.190834
414	0.435446	0.570626	0.50034	1.02837		0.633694	0.134421				414	0.699397	1.56534	0.93372	0.853646		1.01303	0.190417
415	0.434698	0.558174	0.50074	1.02628		0.629973	0.13449				415	0.697022	1.55899	0.928588	0.846505		1.00778	0.189886
416	0.4322	0.549012	0.500425	1.02484		0.62662	0.134886				416	0.695119	1.55218	0.924054	0.841149		1.00312	0.189036
417	0.428044	0.548208	0.500023	1.02391		0.625047	0.135228				417	0.693317	1.54539	0.920451	0.838674		0.999457	0.187939
418	0.423564	0.553825	0.50009	1.023		0.62512	0.135293				418	0.691533	1.53933	0.917817	0.838316		0.996748	0.186833
419	0.419996	0.560076	0.500172	1.02155		0.625447	0.135115				419	0.689921	1.53389	0.915514	0.838205		0.994382	0.185826
420	0.417876	0.562435	0.499614	1.01926		0.624797	0.134777				420	0.688285	1.52811	0.912353	0.837093		0.991461	0.184842

## Sheet: Figure 1F
Figure 1F
	Densitometry (imageJ)
	0.067538	0.883931
	0.441514	1.21068
	0.364038	0.998012

## Sheet: Figure 2A
Figure 2A
FPKM
C4orf3 (ALN)	MLN	SLN	ELN	PLN
42.3	0	0	0	0
51.4	0	0	0.9	0.6
36.5	0	0	1.1	1

## Sheet: Figure 2B
Figure 2B
Densitometry
6°C	23°C	30°C
1	0.142598	0.312993
1.16898	0.978775	0.460867
1.25748	0.365791	0.496548

## Sheet: Figure 2D
Figure 2D
	Densitometry (imageJ)
Control			CRISPRi-C4orf3
1.19081	1.50148	1.24558	0.136908	0.18213	0.199709

## Sheet: Figure 2E
Figure 2E
Time(s)	Control N value			ALN KD N value
-9	-0.0276	0.008879	50	-0.01815	0.012836	50
-8	-0.02543	0.008167	50	-0.01829	0.011799	50
-7	-0.02422	0.007235	50	-0.01691	0.010538	50
-6	-0.02055	0.006344	50	-0.01357	0.009045	50
-5	-0.01742	0.005298	50	-0.00925	0.006953	50
-4	-0.01484	0.004081	50	-0.00638	0.004693	50
-3	-0.01144	0.002742	50	-0.00174	0.002543	50
-2	-0.00782	0.001462	50	-0.00186	0.000387	50
-1	-0.00448	0.000578	50	0.002595	0.002407	50
0	0.001468	0.001469	50	0.007388	0.004941	50
1	0.022272	0.002898	50	0.054854	0.007515	50
2	0.047549	0.004192	50	0.113946	0.010516	50
3	0.062756	0.006733	50	0.095998	0.01446	50
4	0.128288	0.025684	50	0.19031	0.039013	50
5	0.277851	0.051033	50	0.358946	0.056345	50
6	0.437133	0.067683	50	0.512685	0.068863	50
7	0.544183	0.076227	50	0.589171	0.075346	50
8	0.625062	0.079726	50	0.653362	0.078692	50
9	0.649488	0.082116	50	0.687858	0.082068	50
10	0.704265	0.089058	50	0.711368	0.083602	50
11	0.733833	0.089853	50	0.729007	0.084994	50
12	0.752886	0.089446	50	0.728021	0.085634	50
13	0.762295	0.088779	50	0.718234	0.085238	50
14	0.764912	0.087793	50	0.705441	0.084652	50
15	0.761705	0.086344	50	0.692437	0.083813	50
16	0.757644	0.084358	50	0.681033	0.083098	50
17	0.754605	0.082558	50	0.666855	0.082297	50
18	0.749282	0.079766	50	0.652733	0.081302	50
19	0.741896	0.076695	50	0.639036	0.080348	50
20	0.735654	0.074505	50	0.616866	0.079103	50
21	0.726395	0.072458	50	0.609368	0.078385	50
22	0.71369	0.069756	50	0.599215	0.077675	50
23	0.704431	0.067465	50	0.587924	0.076848	50
24	0.696489	0.066247	50	0.577508	0.076379	50
25	0.685722	0.064938	50	0.570705	0.076429	50
26	0.679707	0.063987	50	0.560721	0.076216	50
27	0.675336	0.063419	50	0.549018	0.075664	50
28	0.668598	0.062742	50	0.540129	0.075186	50
29	0.663949	0.062104	50	0.529642	0.07453	50
30	0.657165	0.061463	50	0.517976	0.073814	50
31	0.649805	0.060893	50	0.51166	0.07329	50
32	0.642458	0.060219	50	0.502646	0.072814	50
33	0.635594	0.059608	50	0.49102	0.072046	50
34	0.625887	0.058899	50	0.482881	0.071525	50
35	0.618257	0.058343	50	0.47366	0.070899	50
36	0.609706	0.057838	50	0.461303	0.070062	50
37	0.600084	0.057079	50	0.449679	0.069318	50
38	0.591031	0.056386	50	0.440071	0.068663	50
39	0.584172	0.055839	50	0.429615	0.067877	50
40	0.574748	0.055212	50	0.421512	0.067279	50
41	0.565047	0.054654	50	0.411859	0.066527	50
42	0.557219	0.054041	50	0.402539	0.065818	50
43	0.547339	0.0534	50	0.392717	0.065128	50
44	0.540649	0.052989	50	0.384933	0.064495	50
45	0.532923	0.052358	50	0.375805	0.063842	50
46	0.524392	0.051942	50	0.367915	0.063311	50
47	0.517601	0.051446	50	0.360184	0.062741	50
48	0.511518	0.050932	50	0.351592	0.062057	50
49	0.503669	0.050406	50	0.343614	0.061505	50
50	0.494942	0.049762	50	0.336209	0.060955	50
51	0.489046	0.049312	50	0.329457	0.060296	50
52	0.4804	0.048632	50	0.322841	0.059792	50
53	0.474918	0.048273	50	0.315597	0.059215	50
54	0.469164	0.047798	50	0.308478	0.058649	50
55	0.463522	0.047439	50	0.301049	0.058129	50
56	0.458011	0.04712	50	0.293933	0.057591	50
57	0.452764	0.046715	50	0.287707	0.057168	50
58	0.44721	0.046238	50	0.280664	0.056682	50
59	0.440826	0.04582	50	0.27506	0.05619	50
60	0.43658	0.045528	50	0.270629	0.055955	50
61	0.434015	0.045248	50	0.264122	0.055489	50
62	0.427757	0.044801	50	0.259708	0.055183	50
63	0.424292	0.044395	50	0.253577	0.054826	50
64	0.420477	0.043922	50	0.248487	0.054483	50
65	0.41464	0.043465	50	0.241818	0.054097	50
66	0.4095	0.043198	50	0.237243	0.05377	50
67	0.406553	0.042822	50	0.234144	0.053567	50
68	0.401014	0.042372	50	0.22913	0.053146	50
69	0.395766	0.042104	50	0.222612	0.052771	50
70	0.390897	0.041812	50	0.21744	0.052399	50
71	0.38543	0.041554	50	0.213022	0.052205	50
72	0.380932	0.041126	50	0.209901	0.051953	50
73	0.376005	0.040896	50	0.205032	0.051681	50
74	0.37309	0.040675	50	0.200165	0.051347	50
75	0.367711	0.040306	50	0.196373	0.051201	50
76	0.365046	0.040156	50	0.192244	0.050904	50
77	0.360635	0.039881	50	0.189773	0.050772	50
78	0.356264	0.039539	50	0.184651	0.050398	50
79	0.350795	0.039389	50	0.180451	0.050127	50
80	0.34508	0.039147	50	0.176336	0.049896	50
81	0.34139	0.038913	50	0.174641	0.049776	50
82	0.33766	0.038625	50	0.171261	0.049571	50
83	0.333986	0.038405	50	0.167379	0.049334	50
84	0.328748	0.038317	50	0.162959	0.049097	50
85	0.324729	0.038032	50	0.158404	0.048795	50
86	0.319696	0.037738	50	0.15591	0.048701	50
87	0.316427	0.03746	50	0.154628	0.04858	50
88	0.3135	0.037293	50	0.150351	0.048364	50
89	0.31214	0.037142	50	0.147452	0.048166	50
90	0.309571	0.037098	50	0.144841	0.047925	50
91	0.306128	0.03695	50	0.139674	0.047634	50
92	0.303007	0.036762	50	0.137032	0.047543	50
93	0.299276	0.036395	50	0.134611	0.047458	50
94	0.295029	0.036368	50	0.132606	0.04727	50
95	0.290771	0.036143	50	0.127483	0.046985	50
96	0.286118	0.03599	50	0.126317	0.046863	50
97	0.282577	0.035888	50	0.122823	0.046632	50
98	0.281179	0.035822	50	0.119	0.046458	50
99	0.275963	0.035481	50	0.117477	0.046431	50
100	0.274506	0.035398	50	0.114636	0.046182	50
101	0.272079	0.035243	50	0.113409	0.046162	50
102	0.268202	0.034979	50	0.110511	0.046071	50
103	0.265908	0.034873	50	0.107711	0.045887	50
104	0.263431	0.034596	50	0.105071	0.045714	50
105	0.261381	0.034564	50	0.101613	0.04554	50
106	0.261306	0.034608	50	0.099094	0.04538	50
107	0.263309	0.035149	50	0.095361	0.045275	50
108	0.266136	0.036743	50	0.093702	0.045173	50
109	0.268292	0.038825	50	0.093382	0.045152	50
110	0.269759	0.040312	50	0.090952	0.044994	50
111	0.269861	0.041325	50	0.0884	0.044985	50
112	0.269803	0.042028	50	0.087031	0.044904	50
113	0.267196	0.042404	50	0.083096	0.044779	50
114	0.262506	0.042503	50	0.081493	0.044603	50
115	0.258118	0.042388	50	0.07893	0.044546	50
116	0.255434	0.042203	50	0.077279	0.044407	50
117	0.252112	0.041944	50	0.074711	0.044398	50
118	0.250959	0.041674	50	0.073666	0.044305	50
119	0.248194	0.041315	50	0.069859	0.044173	50
120	0.243108	0.040882	50	0.069074	0.044179	50
121	0.240554	0.040527	50	0.06621	0.044008	50
122	0.236774	0.040224	50	0.0639	0.043953	50
123	0.235224	0.040069	50	0.060761	0.043734	50
124	0.232287	0.039768	50	0.059864	0.04381	50
125	0.23037	0.039566	50	0.058347	0.043754	50
126	0.227542	0.039315	50	0.056524	0.043661	50
127	0.225049	0.039068	50	0.055758	0.043671	50
128	0.221305	0.03871	50	0.053487	0.04359	50
129	0.219824	0.038505	50	0.050645	0.043481	50
130	0.217767	0.038207	50	0.049829	0.043427	50
131	0.21424	0.037912	50	0.050227	0.043532	50
132	0.210308	0.037599	50	0.048384	0.043467	50
133	0.208013	0.037376	50	0.047417	0.043545	50
134	0.207128	0.037284	50	0.045832	0.043569	50
135	0.204599	0.037113	50	0.043913	0.043559	50
136	0.202502	0.036967	50	0.041769	0.043602	50
137	0.201854	0.036883	50	0.041491	0.04367	50
138	0.20013	0.036747	50	0.039451	0.043643	50
139	0.197144	0.036589	50	0.03804	0.043623	50
140	0.195653	0.036334	50	0.03606	0.043589	50
141	0.191932	0.03611	50	0.031163	0.043494	50
142	0.190438	0.035797	50	0.029673	0.043451	50
143	0.187831	0.035666	50	0.030528	0.043528	50
144	0.18589	0.035539	50	0.025708	0.043442	50
145	0.184323	0.035347	50	0.02543	0.043458	50
146	0.182275	0.03519	50	0.023938	0.043355	50
147	0.179242	0.034985	50	0.021449	0.043291	50
148	0.176528	0.034876	50	0.021464	0.04342	50
149	0.17508	0.034795	50	0.018454	0.043311	50
150	0.173711	0.034632	50	0.017003	0.043242	50
151	0.169823	0.034327	50	0.014263	0.043142	50
152	0.168664	0.034246	50	0.013961	0.043142	50
153	0.167188	0.034169	50	0.011317	0.043001	50
154	0.162807	0.033925	50	0.008943	0.042936	50
155	0.160218	0.033858	50	0.00766	0.04287	50
156	0.160563	0.033815	50	0.006031	0.042809	50
157	0.157427	0.03376	50	0.002404	0.042593	50
158	0.157773	0.033695	50	0.001598	0.042559	50
159	0.155323	0.033681	50	0.000712	0.042506	50
160	0.153079	0.033656	50	-0.00215	0.042374	50
161	0.151997	0.033584	50	-0.00164	0.042416	50
162	0.149431	0.033526	50	-0.00434	0.042196	50
163	0.146823	0.033474	50	-0.00604	0.042119	50
164	0.145049	0.033456	50	-0.00715	0.042065	50
165	0.144805	0.033469	50	-0.00717	0.042048	50
166	0.142234	0.033296	50	-0.01022	0.041934	50
167	0.140119	0.033151	50	-0.01053	0.041855	50
168	0.13929	0.033121	50	-0.01258	0.041735	50
169	0.13778	0.033085	50	-0.01532	0.041656	50
170	0.134712	0.032995	50	-0.01545	0.04159	50
171	0.132864	0.032927	50	-0.0179	0.041438	50
172	0.132207	0.032989	50	-0.02042	0.041371	50
173	0.130932	0.032922	50	-0.02232	0.041325	50
174	0.129986	0.032846	50	-0.02237	0.041266	50
175	0.128714	0.032776	50	-0.02519	0.041132	50
176	0.125928	0.032584	50	-0.02784	0.041019	50
177	0.12226	0.032471	50	-0.0291	0.040958	50
178	0.122835	0.032477	50	-0.03064	0.040919	50
179	0.119707	0.032224	50	-0.03262	0.040851	50
180	0.116989	0.03196	50	-0.03349	0.040761	50
181	0.116096	0.031914	50	-0.0359	0.040686	50
182	0.113044	0.031828	50	-0.03848	0.040509	50
183	0.112392	0.031798	50	-0.03768	0.040592	50
184	0.110905	0.031735	50	-0.04009	0.040443	50
185	0.107999	0.031634	50	-0.04351	0.040341	50
186	0.106727	0.031438	50	-0.04421	0.040334	50
187	0.105354	0.031346	50	-0.04521	0.040264	50
188	0.103424	0.031328	50	-0.04876	0.040168	50
189	0.100378	0.031203	50	-0.0496	0.040097	50
190	0.100186	0.0312	50	-0.05004	0.040053	50
191	0.097769	0.031063	50	-0.0528	0.040019	50
192	0.094684	0.030827	50	-0.05238	0.040076	50
193	0.094042	0.030728	50	-0.05445	0.039929	50
194	0.092265	0.030631	50	-0.05702	0.039883	50
195	0.090139	0.030528	50	-0.0575	0.039826	50
196	0.089705	0.030491	50	-0.05926	0.039746	50
197	0.086405	0.030369	50	-0.061	0.039685	50
198	0.083113	0.030263	50	-0.06245	0.039745	50
199	0.082989	0.030294	50	-0.06397	0.03962	50
200	0.082177	0.030168	50	-0.06612	0.039549	50
201	0.080826	0.03011	50	-0.06749	0.039451	50
202	0.080162	0.030097	50	-0.06848	0.03945	50
203	0.078102	0.030122	50	-0.07066	0.039417	50
204	0.079358	0.03016	50	-0.07204	0.03937	50
205	0.079159	0.030211	50	-0.07277	0.039399	50
206	0.07807	0.030301	50	-0.07364	0.039372	50
207	0.076125	0.030277	50	-0.07619	0.039272	50
208	0.073323	0.03028	50	-0.07805	0.039264	50
209	0.074074	0.030272	50	-0.07946	0.039152	50
210	0.071614	0.030318	50	-0.08076	0.039109	50
211	0.070528	0.030269	50	-0.08059	0.039165	50
212	0.069553	0.030222	50	-0.08204	0.03913	50
213	0.067489	0.030142	50	-0.08327	0.039096	50
214	0.065999	0.030169	50	-0.08389	0.039104	50
215	0.063711	0.030095	50	-0.08645	0.039015	50
216	0.062116	0.029955	50	-0.08719	0.039004	50
217	0.060938	0.029978	50	-0.08705	0.039022	50
218	0.059059	0.029885	50	-0.09004	0.038912	50
219	0.058479	0.029893	50	-0.09182	0.038856	50
220	0.056281	0.02973	50	-0.09326	0.038795	50
221	0.054791	0.02964	50	-0.09468	0.038761	50
222	0.052843	0.029606	50	-0.09667	0.038716	50
223	0.051665	0.029502	50	-0.0973	0.038644	50
224	0.048874	0.029424	50	-0.09835	0.038685	50
225	0.047265	0.029397	50	-0.10019	0.038557	50
226	0.046916	0.029438	50	-0.10112	0.038564	50
227	0.0444	0.029371	50	-0.10222	0.038551	50
228	0.043247	0.029361	50	-0.10394	0.038522	50
229	0.040775	0.029344	50	-0.10489	0.038482	50
230	0.04137	0.02935	50	-0.1068	0.03838	50
231	0.038592	0.029336	50	-0.10921	0.038378	50
232	0.036251	0.02914	50	-0.10973	0.038316	50
233	0.034292	0.029078	50	-0.11122	0.038243	50
234	0.033115	0.029028	50	-0.11241	0.038217	50
235	0.031898	0.029086	50	-0.11269	0.038218	50
236	0.031499	0.02906	50	-0.11317	0.038147	50
237	0.03017	0.029008	50	-0.11484	0.03809	50
238	0.026502	0.02893	50	-0.11579	0.038137	50
239	0.025761	0.028915	50	-0.11656	0.038098	50
240	0.02313	0.028895	50	-0.11892	0.038017	50

## Sheet: Figure 2F
Figure 2F
	Control	CRISPRi-C4orf3
	0.092781	0.14196
	0.083911	0.16238
	0.094117	0.15312
	0.073688	0.13289
	0.130573	0.11781

[truncated: 61 more sheets: Figure 2G, Figure 2H, Figure 2I, Figure 2J, Figure 2K, Figure 3E, Figure 3F, Figure 3G, Figure 4A, Figure 4B, Figure 4C, Figure 4D, Figure 4E, Figure 4F, Figure 4G, Figure 4H, Figure 4I, Figure 4J, Figure 5A, Figure 5B …]
